# Supplementary material for: Amalur EIS: a system for calculating the environmental impacts of industrial sites from E-PRTR records
Source: Environ Monit Assess. 2025 Jan 11;197(2):163. doi: 10.1007/s10661-024-13565-3 (PMC11723853; doi:10.1007/s10661-024-13565-3)
Supplement: Supplementary file 21 — Supplementary file11 (XLSX 39 KB) [file 10661_2024_13565_MOESM11_ESM.xlsx]

## Sheet: Table SM1
Pollutant	EF 3.0 (adapted) Impact Category	Characterization Factor
[01] Methane (air)	Climate change	36.8	kg CO2 eq/kg
[01] Methane (air)	Climate change - Biogenic	34	kg CO2 eq/kg
[01] Methane (air)	Climate change - Fossil	36.8	kg CO2 eq/kg
[01] Methane (air)	Climate change - Land use and LU change	36.8	kg CO2 eq/kg
[01] Methane (air)	Ecotoxicity, freshwater	0.31974	CTUe/kg
[01] Methane (water)	Ecotoxicity, freshwater	153.72	CTUe/kg
[01] Methane (air)	Ecotoxicity, freshwater - organics	0.31974	CTUe/kg
[01] Methane (water)	Ecotoxicity, freshwater - organics	153.72	CTUe/kg
[01] Methane (air)	Human toxicity, non-cancer	4.85e-08	CTUh/kg
[01] Methane (water)	Human toxicity, non-cancer	2.71e-08	CTUh/kg
[01] Methane (air)	Human toxicity, non-cancer - organics	4.85e-08	CTUh/kg
[01] Methane (water)	Human toxicity, non-cancer - organics	2.71e-08	CTUh/kg
[01] Methane (air)	Photochemical ozone formation	0.0101	kg NMVOC eq/kg
[02] Carbon monoxide (air)	Climate change	1.57	kg CO2 eq/kg
[02] Carbon monoxide (air)	Climate change - Fossil	1.57	kg CO2 eq/kg
[02] Carbon monoxide (air)	Climate change - Land use and LU change	1.57	kg CO2 eq/kg
[02] Carbon monoxide (air)	Ecotoxicity, freshwater	0.022833	CTUe/kg
[02] Carbon monoxide (land)	Ecotoxicity, freshwater	0.025452	CTUe/kg
[02] Carbon monoxide (water)	Ecotoxicity, freshwater	2.176	CTUe/kg
[02] Carbon monoxide (air)	Ecotoxicity, freshwater - inorganics	0.022833	CTUe/kg
[02] Carbon monoxide (land)	Ecotoxicity, freshwater - inorganics	0.025452	CTUe/kg
[02] Carbon monoxide (water)	Ecotoxicity, freshwater - inorganics	2.176	CTUe/kg
[02] Carbon monoxide (air)	Human toxicity, non-cancer	1.08e-06	CTUh/kg
[02] Carbon monoxide (land)	Human toxicity, non-cancer	1.06e-06	CTUh/kg
[02] Carbon monoxide (water)	Human toxicity, non-cancer	5.28e-07	CTUh/kg
[02] Carbon monoxide (air)	Human toxicity, non-cancer - inorganics	1.0795e-06	CTUh/kg
[02] Carbon monoxide (land)	Human toxicity, non-cancer - inorganics	1.06e-06	CTUh/kg
[02] Carbon monoxide (water)	Human toxicity, non-cancer - inorganics	5.28e-07	CTUh/kg
[02] Carbon monoxide (air)	Photochemical ozone formation	0.0456	kg NMVOC eq/kg
[03] Carbon dioxide (air)	Climate change	1	kg CO2 eq/kg
[03] Carbon dioxide (air)	Climate change - Fossil	1	kg CO2 eq/kg
[05] Nitrous oxide (air)	Climate change	298	kg CO2 eq/kg
[05] Nitrous oxide (air)	Climate change - Fossil	298	kg CO2 eq/kg
[05] Nitrous oxide (air)	Human toxicity, non-cancer	1.6e-08	CTUh/kg
[05] Nitrous oxide (land)	Human toxicity, non-cancer	1.57e-08	CTUh/kg
[05] Nitrous oxide (water)	Human toxicity, non-cancer	7.62e-09	CTUh/kg
[05] Nitrous oxide (air)	Human toxicity, non-cancer - organics	1.6e-08	CTUh/kg
[05] Nitrous oxide (land)	Human toxicity, non-cancer - organics	1.57e-08	CTUh/kg
[05] Nitrous oxide (water)	Human toxicity, non-cancer - organics	7.62e-09	CTUh/kg
[06] Ammonia (air)	Acidification	3.02	mol H+ eq/kg
[06] Ammonia (air)	Ecotoxicity, freshwater	134.42	CTUe/kg
[06] Ammonia (land)	Ecotoxicity, freshwater	30.167	CTUe/kg
[06] Ammonia (water)	Ecotoxicity, freshwater	1246.7	CTUe/kg
[06] Ammonia (air)	Ecotoxicity, freshwater - inorganics	134.42	CTUe/kg
[06] Ammonia (land)	Ecotoxicity, freshwater - inorganics	30.167	CTUe/kg
[06] Ammonia (water)	Ecotoxicity, freshwater - inorganics	1246.7	CTUe/kg
[06] Ammonia (air)	Eutrophication, marine	0.092	kg N eq/kg
[06] Ammonia (water)	Eutrophication, marine	0.824	kg N eq/kg
[06] Ammonia (air)	Eutrophication, terrestrial	13.47	mol N eq/kg
[06] Ammonia (air)	Human toxicity, non-cancer	1.33e-08	CTUh/kg
[06] Ammonia (land)	Human toxicity, non-cancer	1.02e-10	CTUh/kg
[06] Ammonia (water)	Human toxicity, non-cancer	1.97e-09	CTUh/kg
[06] Ammonia (air)	Human toxicity, non-cancer - inorganics	1.33e-08	CTUh/kg
[06] Ammonia (land)	Human toxicity, non-cancer - inorganics	1.02e-10	CTUh/kg
[06] Ammonia (water)	Human toxicity, non-cancer - inorganics	1.97e-09	CTUh/kg
[06] Ammonia (air)	Particulate matter	2.1e-05	disease inc./kg
[07] Non-methane volatile organic compounds (air)	Ecotoxicity, freshwater	8.6069	CTUe/kg
[07] Non-methane volatile organic compounds (air)	Ecotoxicity, freshwater - organics	8.6069	CTUe/kg
[07] Non-methane volatile organic compounds (air)	Human toxicity, non-cancer	6.22e-08	CTUh/kg
[07] Non-methane volatile organic compounds (air)	Human toxicity, non-cancer - organics	6.22e-08	CTUh/kg
[07] Non-methane volatile organic compounds (air)	Photochemical ozone formation	1	kg NMVOC eq/kg
[08] Nitrogen oxides (air)	Acidification	0.74	mol H+ eq/kg
[08] Nitrogen oxides (air)	Eutrophication, marine	0.389	kg N eq/kg
[08] Nitrogen oxides (air)	Eutrophication, terrestrial	4.26	mol N eq/kg
[08] Nitrogen oxides (air)	Particulate matter	1.6e-06	disease inc./kg
[08] Nitrogen oxides (air)	Photochemical ozone formation	1	kg NMVOC eq/kg
[10] Sulphur hexafluoride (air)	Climate change	26100	kg CO2 eq/kg
[10] Sulphur hexafluoride (air)	Climate change - Fossil	26100	kg CO2 eq/kg
[10] Sulphur hexafluoride (air)	Ecotoxicity, freshwater	0.082379	CTUe/kg
[10] Sulphur hexafluoride (air)	Ecotoxicity, freshwater - inorganics	0.082379	CTUe/kg
[10] Sulphur hexafluoride (air)	Human toxicity, non-cancer	1.25e-11	CTUh/kg
[10] Sulphur hexafluoride (air)	Human toxicity, non-cancer - inorganics	1.25e-11	CTUh/kg
[11] Sulphur oxides (air)	Acidification	1.31	mol H+ eq/kg
[11] Sulphur oxides (air)	Particulate matter	8e-06	disease inc./kg
[11] Sulphur oxides (air)	Photochemical ozone formation	0.0811	kg NMVOC eq/kg
[12] Total nitrogen (water)	Eutrophication, marine	1	kg N eq/kg
[13] Total phosphorus (air)	Ecotoxicity, freshwater	0.038283	CTUe/kg
[13] Total phosphorus (land)	Ecotoxicity, freshwater	0.0043676	CTUe/kg
[13] Total phosphorus (water)	Ecotoxicity, freshwater	1.0177	CTUe/kg
[13] Total phosphorus (air)	Ecotoxicity, freshwater - inorganics	0.038283	CTUe/kg
[13] Total phosphorus (land)	Ecotoxicity, freshwater - inorganics	0.0043676	CTUe/kg
[13] Total phosphorus (water)	Ecotoxicity, freshwater - inorganics	1.0177	CTUe/kg
[13] Total phosphorus (land)	Eutrophication, freshwater	0.05	kg P eq/kg
[13] Total phosphorus (water)	Eutrophication, freshwater	1	kg P eq/kg
[13] Total phosphorus (air)	Human toxicity, non-cancer	5.29e-09	CTUh/kg
[13] Total phosphorus (land)	Human toxicity, non-cancer	2.11e-10	CTUh/kg
[13] Total phosphorus (water)	Human toxicity, non-cancer	1.11e-09	CTUh/kg
[13] Total phosphorus (air)	Human toxicity, non-cancer - inorganics	5.29e-09	CTUh/kg
[13] Total phosphorus (land)	Human toxicity, non-cancer - inorganics	2.11e-10	CTUh/kg
[13] Total phosphorus (water)	Human toxicity, non-cancer - inorganics	1.11e-09	CTUh/kg
[13] Total phosphorus (as resource)	Resource use, minerals and metals	5.52e-06	kg Sb eq/kg
[17] Arsenic and compounds (as As) (air)	Ecotoxicity, freshwater	557	CTUe/kg
[17] Arsenic and compounds (as As) (land)	Ecotoxicity, freshwater	803	CTUe/kg
[17] Arsenic and compounds (as As) (water)	Ecotoxicity, freshwater	760	CTUe/kg
[17] Arsenic and compounds (as As) (air)	Ecotoxicity, freshwater - metals	557	CTUe/kg
[17] Arsenic and compounds (as As) (land)	Ecotoxicity, freshwater - metals	803	CTUe/kg
[17] Arsenic and compounds (as As) (water)	Ecotoxicity, freshwater - metals	760	CTUe/kg
[17] Arsenic and compounds (as As) (air)	Human toxicity, cancer	4.4e-05	CTUh/kg
[17] Arsenic and compounds (as As) (land)	Human toxicity, cancer	3.75e-05	CTUh/kg
[17] Arsenic and compounds (as As) (water)	Human toxicity, cancer	1.86e-05	CTUh/kg
[17] Arsenic and compounds (as As) (air)	Human toxicity, cancer - metals	4.4e-05	CTUh/kg
[17] Arsenic and compounds (as As) (land)	Human toxicity, cancer - metals	3.75e-05	CTUh/kg
[17] Arsenic and compounds (as As) (water)	Human toxicity, cancer - metals	1.86e-05	CTUh/kg
[17] Arsenic and compounds (as As) (air)	Human toxicity, non-cancer	0.0024884	CTUh/kg
[17] Arsenic and compounds (as As) (land)	Human toxicity, non-cancer	0.0027753	CTUh/kg
[17] Arsenic and compounds (as As) (water)	Human toxicity, non-cancer	0.0013752	CTUh/kg
[17] Arsenic and compounds (as As) (air)	Human toxicity, non-cancer - metals	0.0024884	CTUh/kg
[17] Arsenic and compounds (as As) (land)	Human toxicity, non-cancer - metals	0.0027753	CTUh/kg
[17] Arsenic and compounds (as As) (water)	Human toxicity, non-cancer - metals	0.0013752	CTUh/kg
[17] Arsenic and compounds (as As) (as resource)	Resource use, minerals and metals	0.00297	kg Sb eq/kg
[18] Cadmium and compounds (as Cd) (air)	Ecotoxicity, freshwater	80800	CTUe/kg
[18] Cadmium and compounds (as Cd) (land)	Ecotoxicity, freshwater	116000	CTUe/kg
[18] Cadmium and compounds (as Cd) (water)	Ecotoxicity, freshwater	114500	CTUe/kg
[18] Cadmium and compounds (as Cd) (air)	Ecotoxicity, freshwater - metals	80800	CTUe/kg
[18] Cadmium and compounds (as Cd) (land)	Ecotoxicity, freshwater - metals	116000	CTUe/kg
[18] Cadmium and compounds (as Cd) (water)	Ecotoxicity, freshwater - metals	114500	CTUe/kg
[18] Cadmium and compounds (as Cd) (air)	Human toxicity, cancer	3.18e-05	CTUh/kg
[18] Cadmium and compounds (as Cd) (land)	Human toxicity, cancer	4.55e-05	CTUh/kg
[18] Cadmium and compounds (as Cd) (water)	Human toxicity, cancer	9.28e-07	CTUh/kg
[18] Cadmium and compounds (as Cd) (air)	Human toxicity, cancer - metals	3.18e-05	CTUh/kg
[18] Cadmium and compounds (as Cd) (land)	Human toxicity, cancer - metals	4.55e-05	CTUh/kg
[18] Cadmium and compounds (as Cd) (water)	Human toxicity, cancer - metals	9.28e-07	CTUh/kg
[18] Cadmium and compounds (as Cd) (air)	Human toxicity, non-cancer	0.0072841	CTUh/kg
[18] Cadmium and compounds (as Cd) (land)	Human toxicity, non-cancer	0.012194	CTUh/kg
[18] Cadmium and compounds (as Cd) (water)	Human toxicity, non-cancer	0.000249	CTUh/kg
[18] Cadmium and compounds (as Cd) (air)	Human toxicity, non-cancer - metals	0.0072841	CTUh/kg
[18] Cadmium and compounds (as Cd) (land)	Human toxicity, non-cancer - metals	0.012194	CTUh/kg
[18] Cadmium and compounds (as Cd) (water)	Human toxicity, non-cancer - metals	0.000249	CTUh/kg
[18] Cadmium and compounds (as Cd) (as resource)	Resource use, minerals and metals	0.157	kg Sb eq/kg
[19] Chromium and compounds (as Cr) (air)	Ecotoxicity, freshwater	364.5	CTUe/kg
[19] Chromium and compounds (as Cr) (land)	Ecotoxicity, freshwater	524	CTUe/kg
[19] Chromium and compounds (as Cr) (water)	Ecotoxicity, freshwater	520	CTUe/kg
[19] Chromium and compounds (as Cr) (air)	Ecotoxicity, freshwater - metals	364.5	CTUe/kg
[19] Chromium and compounds (as Cr) (land)	Ecotoxicity, freshwater - metals	524	CTUe/kg
[19] Chromium and compounds (as Cr) (water)	Ecotoxicity, freshwater - metals	520	CTUe/kg
[19] Chromium and compounds (as Cr) (air)	Human toxicity, cancer	7.81e-05	CTUh/kg
[19] Chromium and compounds (as Cr) (land)	Human toxicity, cancer	5.03e-05	CTUh/kg
[19] Chromium and compounds (as Cr) (water)	Human toxicity, cancer	5.27e-05	CTUh/kg
[19] Chromium and compounds (as Cr) (air)	Human toxicity, cancer - metals	7.81e-05	CTUh/kg
[19] Chromium and compounds (as Cr) (land)	Human toxicity, cancer - metals	5.03e-05	CTUh/kg
[19] Chromium and compounds (as Cr) (water)	Human toxicity, cancer - metals	5.27e-05	CTUh/kg
[19] Chromium and compounds (as Cr) (air)	Human toxicity, non-cancer	4.14e-06	CTUh/kg
[19] Chromium and compounds (as Cr) (land)	Human toxicity, non-cancer	1.13e-07	CTUh/kg
[19] Chromium and compounds (as Cr) (water)	Human toxicity, non-cancer	1.19e-07	CTUh/kg
[19] Chromium and compounds (as Cr) (air)	Human toxicity, non-cancer - metals	4.14e-06	CTUh/kg
[19] Chromium and compounds (as Cr) (land)	Human toxicity, non-cancer - metals	1.13e-07	CTUh/kg
[19] Chromium and compounds (as Cr) (water)	Human toxicity, non-cancer - metals	1.19e-07	CTUh/kg
[19] Chromium and compounds (as Cr) (as resource)	Resource use, minerals and metals	0.000443	kg Sb eq/kg
[20] Copper and compounds (as Cu) (air)	Ecotoxicity, freshwater	36400	CTUe/kg
[20] Copper and compounds (as Cu) (land)	Ecotoxicity, freshwater	52400	CTUe/kg
[20] Copper and compounds (as Cu) (water)	Ecotoxicity, freshwater	49600	CTUe/kg
[20] Copper and compounds (as Cu) (air)	Ecotoxicity, freshwater - metals	36400	CTUe/kg
[20] Copper and compounds (as Cu) (land)	Ecotoxicity, freshwater - metals	52400	CTUe/kg
[20] Copper and compounds (as Cu) (water)	Ecotoxicity, freshwater - metals	49600	CTUe/kg
[20] Copper and compounds (as Cu) (air)	Human toxicity, non-cancer	3.52e-07	CTUh/kg
[20] Copper and compounds (as Cu) (land)	Human toxicity, non-cancer	5.71e-07	CTUh/kg
[20] Copper and compounds (as Cu) (water)	Human toxicity, non-cancer	7.79e-10	CTUh/kg
[20] Copper and compounds (as Cu) (air)	Human toxicity, non-cancer - metals	3.52e-07	CTUh/kg
[20] Copper and compounds (as Cu) (land)	Human toxicity, non-cancer - metals	5.71e-07	CTUh/kg
[20] Copper and compounds (as Cu) (water)	Human toxicity, non-cancer - metals	7.79e-10	CTUh/kg
[20] Copper and compounds (as Cu) (as resource)	Resource use, minerals and metals	0.00137	kg Sb eq/kg
[21] Mercury and compounds (as Hg) (air)	Ecotoxicity, freshwater	1065	CTUe/kg
[21] Mercury and compounds (as Hg) (land)	Ecotoxicity, freshwater	1560	CTUe/kg
[21] Mercury and compounds (as Hg) (water)	Ecotoxicity, freshwater	1105	CTUe/kg
[21] Mercury and compounds (as Hg) (air)	Ecotoxicity, freshwater - metals	1065	CTUe/kg
[21] Mercury and compounds (as Hg) (land)	Ecotoxicity, freshwater - metals	1560	CTUe/kg
[21] Mercury and compounds (as Hg) (water)	Ecotoxicity, freshwater - metals	1105	CTUe/kg
[21] Mercury and compounds (as Hg) (air)	Human toxicity, cancer	0.0010781	CTUh/kg
[21] Mercury and compounds (as Hg) (land)	Human toxicity, cancer	0.0018297	CTUh/kg
[21] Mercury and compounds (as Hg) (water)	Human toxicity, cancer	1.24e-05	CTUh/kg
[21] Mercury and compounds (as Hg) (air)	Human toxicity, cancer - metals	0.0010781	CTUh/kg
[21] Mercury and compounds (as Hg) (land)	Human toxicity, cancer - metals	0.0018297	CTUh/kg
[21] Mercury and compounds (as Hg) (water)	Human toxicity, cancer - metals	1.24e-05	CTUh/kg
[21] Mercury and compounds (as Hg) (air)	Human toxicity, non-cancer	0.12759	CTUh/kg
[21] Mercury and compounds (as Hg) (land)	Human toxicity, non-cancer	0.21659	CTUh/kg
[21] Mercury and compounds (as Hg) (water)	Human toxicity, non-cancer	0.0014673	CTUh/kg
[21] Mercury and compounds (as Hg) (air)	Human toxicity, non-cancer - metals	0.12759	CTUh/kg
[21] Mercury and compounds (as Hg) (land)	Human toxicity, non-cancer - metals	0.21659	CTUh/kg
[21] Mercury and compounds (as Hg) (water)	Human toxicity, non-cancer - metals	0.0014673	CTUh/kg
[21] Mercury and compounds (as Hg) (as resource)	Resource use, minerals and metals	0.0922	kg Sb eq/kg
[22] Nickel and compounds (as Ni) (air)	Ecotoxicity, freshwater	10650	CTUe/kg
[22] Nickel and compounds (as Ni) (land)	Ecotoxicity, freshwater	15400	CTUe/kg
[22] Nickel and compounds (as Ni) (water)	Ecotoxicity, freshwater	14900	CTUe/kg
[22] Nickel and compounds (as Ni) (air)	Ecotoxicity, freshwater - metals	10650	CTUe/kg
[22] Nickel and compounds (as Ni) (land)	Ecotoxicity, freshwater - metals	15400	CTUe/kg
[22] Nickel and compounds (as Ni) (water)	Ecotoxicity, freshwater - metals	14900	CTUe/kg
[22] Nickel and compounds (as Ni) (air)	Human toxicity, cancer	1.98e-05	CTUh/kg
[22] Nickel and compounds (as Ni) (land)	Human toxicity, cancer	1.74e-05	CTUh/kg
[22] Nickel and compounds (as Ni) (water)	Human toxicity, cancer	6.25e-06	CTUh/kg
[22] Nickel and compounds (as Ni) (air)	Human toxicity, cancer - metals	1.98e-05	CTUh/kg
[22] Nickel and compounds (as Ni) (land)	Human toxicity, cancer - metals	1.74e-05	CTUh/kg
[22] Nickel and compounds (as Ni) (water)	Human toxicity, cancer - metals	6.25e-06	CTUh/kg
[22] Nickel and compounds (as Ni) (air)	Human toxicity, non-cancer	1.11e-06	CTUh/kg
[22] Nickel and compounds (as Ni) (land)	Human toxicity, non-cancer	9.77e-07	CTUh/kg
[22] Nickel and compounds (as Ni) (water)	Human toxicity, non-cancer	3.52e-07	CTUh/kg
[22] Nickel and compounds (as Ni) (air)	Human toxicity, non-cancer - metals	1.11e-06	CTUh/kg
[22] Nickel and compounds (as Ni) (land)	Human toxicity, non-cancer - metals	9.77e-07	CTUh/kg
[22] Nickel and compounds (as Ni) (water)	Human toxicity, non-cancer - metals	3.52e-07	CTUh/kg
[22] Nickel and compounds (as Ni) (as resource)	Resource use, minerals and metals	6.53e-05	kg Sb eq/kg
[23] Lead and compounds (as Pb) (air)	Ecotoxicity, freshwater	28.05	CTUe/kg
[23] Lead and compounds (as Pb) (land)	Ecotoxicity, freshwater	40.7	CTUe/kg
[23] Lead and compounds (as Pb) (water)	Ecotoxicity, freshwater	34.45	CTUe/kg
[23] Lead and compounds (as Pb) (air)	Ecotoxicity, freshwater - metals	28.05	CTUe/kg
[23] Lead and compounds (as Pb) (land)	Ecotoxicity, freshwater - metals	40.7	CTUe/kg
[23] Lead and compounds (as Pb) (water)	Ecotoxicity, freshwater - metals	34.45	CTUe/kg
[23] Lead and compounds (as Pb) (air)	Human toxicity, cancer	4.97e-06	CTUh/kg
[23] Lead and compounds (as Pb) (land)	Human toxicity, cancer	7.66e-06	CTUh/kg
[23] Lead and compounds (as Pb) (water)	Human toxicity, cancer	8.59e-09	CTUh/kg
[23] Lead and compounds (as Pb) (air)	Human toxicity, cancer - metals	4.97e-06	CTUh/kg
[23] Lead and compounds (as Pb) (land)	Human toxicity, cancer - metals	7.66e-06	CTUh/kg
[23] Lead and compounds (as Pb) (water)	Human toxicity, cancer - metals	8.59e-09	CTUh/kg
[23] Lead and compounds (as Pb) (air)	Human toxicity, non-cancer	0.0017441	CTUh/kg
[23] Lead and compounds (as Pb) (land)	Human toxicity, non-cancer	0.002686	CTUh/kg
[23] Lead and compounds (as Pb) (water)	Human toxicity, non-cancer	3.01e-06	CTUh/kg
[23] Lead and compounds (as Pb) (air)	Human toxicity, non-cancer - metals	0.0017441	CTUh/kg
[23] Lead and compounds (as Pb) (land)	Human toxicity, non-cancer - metals	0.002686	CTUh/kg
[23] Lead and compounds (as Pb) (water)	Human toxicity, non-cancer - metals	3.01e-06	CTUh/kg
[23] Lead and compounds (as Pb) (as resource)	Resource use, minerals and metals	0.00634	kg Sb eq/kg
[24] Zinc and compounds (as Zn) (air)	Ecotoxicity, freshwater	504.5	CTUe/kg
[24] Zinc and compounds (as Zn) (land)	Ecotoxicity, freshwater	730	CTUe/kg
[24] Zinc and compounds (as Zn) (water)	Ecotoxicity, freshwater	665	CTUe/kg
[24] Zinc and compounds (as Zn) (air)	Ecotoxicity, freshwater - metals	504.5	CTUe/kg
[24] Zinc and compounds (as Zn) (land)	Ecotoxicity, freshwater - metals	730	CTUe/kg
[24] Zinc and compounds (as Zn) (water)	Ecotoxicity, freshwater - metals	665	CTUe/kg
[24] Zinc and compounds (as Zn) (air)	Human toxicity, non-cancer	5.83e-05	CTUh/kg
[24] Zinc and compounds (as Zn) (land)	Human toxicity, non-cancer	9.92e-05	CTUh/kg
[24] Zinc and compounds (as Zn) (water)	Human toxicity, non-cancer	1.43e-06	CTUh/kg
[24] Zinc and compounds (as Zn) (air)	Human toxicity, non-cancer - metals	5.83e-05	CTUh/kg
[24] Zinc and compounds (as Zn) (land)	Human toxicity, non-cancer - metals	9.92e-05	CTUh/kg
[24] Zinc and compounds (as Zn) (water)	Human toxicity, non-cancer - metals	1.43e-06	CTUh/kg
[24] Zinc and compounds (as Zn) (as resource)	Resource use, minerals and metals	0.000538	kg Sb eq/kg
[25] Alachlor (air)	Ecotoxicity, freshwater	3875.2	CTUe/kg
[25] Alachlor (land)	Ecotoxicity, freshwater	4596.7	CTUe/kg
[25] Alachlor (water)	Ecotoxicity, freshwater	126830	CTUe/kg
[25] Alachlor (air)	Ecotoxicity, freshwater - organics	3875.2	CTUe/kg
[25] Alachlor (land)	Ecotoxicity, freshwater - organics	4596.7	CTUe/kg
[25] Alachlor (water)	Ecotoxicity, freshwater - organics	126830	CTUe/kg
[26] Aldrin (air)	Ecotoxicity, freshwater	1879.4	CTUe/kg
[26] Aldrin (land)	Ecotoxicity, freshwater	2001.7	CTUe/kg
[26] Aldrin (water)	Ecotoxicity, freshwater	446140	CTUe/kg
[26] Aldrin (air)	Ecotoxicity, freshwater - organics	1879.4	CTUe/kg
[26] Aldrin (land)	Ecotoxicity, freshwater - organics	2001.7	CTUe/kg
[26] Aldrin (water)	Ecotoxicity, freshwater - organics	446140	CTUe/kg
[26] Aldrin (air)	Human toxicity, cancer	3.09e-05	CTUh/kg
[26] Aldrin (land)	Human toxicity, cancer	3.73e-05	CTUh/kg
[26] Aldrin (water)	Human toxicity, cancer	0.00098	CTUh/kg
[26] Aldrin (air)	Human toxicity, cancer - organics	3.09e-05	CTUh/kg
[26] Aldrin (land)	Human toxicity, cancer - organics	3.73e-05	CTUh/kg
[26] Aldrin (water)	Human toxicity, cancer - organics	0.00098	CTUh/kg
[26] Aldrin (air)	Human toxicity, non-cancer	9.77e-05	CTUh/kg
[26] Aldrin (land)	Human toxicity, non-cancer	0.000118	CTUh/kg
[26] Aldrin (water)	Human toxicity, non-cancer	0.0030993	CTUh/kg
[26] Aldrin (air)	Human toxicity, non-cancer - organics	9.77e-05	CTUh/kg
[26] Aldrin (land)	Human toxicity, non-cancer - organics	0.000118	CTUh/kg
[26] Aldrin (water)	Human toxicity, non-cancer - organics	0.0030993	CTUh/kg
[27] Atrazine (air)	Ecotoxicity, freshwater	16156	CTUe/kg
[27] Atrazine (land)	Ecotoxicity, freshwater	14848	CTUe/kg
[27] Atrazine (water)	Ecotoxicity, freshwater	424730	CTUe/kg
[27] Atrazine (air)	Ecotoxicity, freshwater - organics	16156	CTUe/kg
[27] Atrazine (land)	Ecotoxicity, freshwater - organics	14848	CTUe/kg
[27] Atrazine (water)	Ecotoxicity, freshwater - organics	424730	CTUe/kg
[27] Atrazine (air)	Human toxicity, cancer	2.19e-06	CTUh/kg
[27] Atrazine (land)	Human toxicity, cancer	1.72e-07	CTUh/kg
[27] Atrazine (water)	Human toxicity, cancer	7e-07	CTUh/kg
[27] Atrazine (air)	Human toxicity, cancer - organics	2.19e-06	CTUh/kg
[27] Atrazine (land)	Human toxicity, cancer - organics	1.72e-07	CTUh/kg
[27] Atrazine (water)	Human toxicity, cancer - organics	7e-07	CTUh/kg
[27] Atrazine (air)	Human toxicity, non-cancer	2.54e-06	CTUh/kg
[27] Atrazine (land)	Human toxicity, non-cancer	1.99e-07	CTUh/kg
[27] Atrazine (water)	Human toxicity, non-cancer	8.11e-07	CTUh/kg
[27] Atrazine (air)	Human toxicity, non-cancer - organics	2.54e-06	CTUh/kg
[27] Atrazine (land)	Human toxicity, non-cancer - organics	1.99e-07	CTUh/kg
[27] Atrazine (water)	Human toxicity, non-cancer - organics	8.11e-07	CTUh/kg
[28] Chlordane (air)	Ecotoxicity, freshwater	5818.3	CTUe/kg
[28] Chlordane (land)	Ecotoxicity, freshwater	1672.4	CTUe/kg
[28] Chlordane (water)	Ecotoxicity, freshwater	306020	CTUe/kg
[28] Chlordane (air)	Ecotoxicity, freshwater - organics	5818.3	CTUe/kg
[28] Chlordane (land)	Ecotoxicity, freshwater - organics	1672.4	CTUe/kg
[28] Chlordane (water)	Ecotoxicity, freshwater - organics	306020	CTUe/kg
[28] Chlordane (air)	Human toxicity, cancer	0.000302	CTUh/kg
[28] Chlordane (land)	Human toxicity, cancer	6.92e-05	CTUh/kg
[28] Chlordane (water)	Human toxicity, cancer	0.0045467	CTUh/kg
[28] Chlordane (air)	Human toxicity, cancer - organics	0.000302	CTUh/kg
[28] Chlordane (land)	Human toxicity, cancer - organics	6.92e-05	CTUh/kg
[28] Chlordane (water)	Human toxicity, cancer - organics	0.0045467	CTUh/kg
[28] Chlordane (air)	Human toxicity, non-cancer	0.000488	CTUh/kg
[28] Chlordane (land)	Human toxicity, non-cancer	0.000117	CTUh/kg
[28] Chlordane (water)	Human toxicity, non-cancer	0.0077547	CTUh/kg
[28] Chlordane (air)	Human toxicity, non-cancer - organics	0.000488	CTUh/kg
[28] Chlordane (land)	Human toxicity, non-cancer - organics	0.000117	CTUh/kg
[28] Chlordane (water)	Human toxicity, non-cancer - organics	0.0077547	CTUh/kg
[29] Chlordecone (air)	Ecotoxicity, freshwater	148800	CTUe/kg
[29] Chlordecone (land)	Ecotoxicity, freshwater	21257	CTUe/kg
[29] Chlordecone (water)	Ecotoxicity, freshwater	1983100	CTUe/kg
[29] Chlordecone (air)	Ecotoxicity, freshwater - organics	148800	CTUe/kg
[29] Chlordecone (land)	Ecotoxicity, freshwater - organics	21257	CTUe/kg
[29] Chlordecone (water)	Ecotoxicity, freshwater - organics	1983100	CTUe/kg
[29] Chlordecone (air)	Human toxicity, cancer	0.000514	CTUh/kg
[29] Chlordecone (land)	Human toxicity, cancer	0.00013	CTUh/kg
[29] Chlordecone (water)	Human toxicity, cancer	0.0019277	CTUh/kg
[29] Chlordecone (air)	Human toxicity, cancer - organics	0.000514	CTUh/kg
[29] Chlordecone (land)	Human toxicity, cancer - organics	0.00013	CTUh/kg
[29] Chlordecone (water)	Human toxicity, cancer - organics	0.0019277	CTUh/kg
[30] Chlorfenvinphos (air)	Ecotoxicity, freshwater	9331.8	CTUe/kg
[30] Chlorfenvinphos (land)	Ecotoxicity, freshwater	16626	CTUe/kg
[30] Chlorfenvinphos (water)	Ecotoxicity, freshwater	332160	CTUe/kg
[30] Chlorfenvinphos (air)	Ecotoxicity, freshwater - organics	9331.8	CTUe/kg
[30] Chlorfenvinphos (land)	Ecotoxicity, freshwater - organics	16626	CTUe/kg
[30] Chlorfenvinphos (water)	Ecotoxicity, freshwater - organics	332160	CTUe/kg
[30] Chlorfenvinphos (air)	Human toxicity, non-cancer	9.54e-05	CTUh/kg
[30] Chlorfenvinphos (land)	Human toxicity, non-cancer	0.000118	CTUh/kg
[30] Chlorfenvinphos (water)	Human toxicity, non-cancer	0.000549	CTUh/kg
[30] Chlorfenvinphos (air)	Human toxicity, non-cancer - organics	9.54e-05	CTUh/kg
[30] Chlorfenvinphos (land)	Human toxicity, non-cancer - organics	0.000118	CTUh/kg
[30] Chlorfenvinphos (water)	Human toxicity, non-cancer - organics	0.000549	CTUh/kg
[32] Chlorpyrifos (air)	Ecotoxicity, freshwater	1523900	CTUe/kg
[32] Chlorpyrifos (land)	Ecotoxicity, freshwater	236310	CTUe/kg
[32] Chlorpyrifos (water)	Ecotoxicity, freshwater	197000000	CTUe/kg
[32] Chlorpyrifos (air)	Ecotoxicity, freshwater - organics	1523900	CTUe/kg
[32] Chlorpyrifos (land)	Ecotoxicity, freshwater - organics	236310	CTUe/kg
[32] Chlorpyrifos (water)	Ecotoxicity, freshwater - organics	197000000	CTUe/kg
[32] Chlorpyrifos (air)	Human toxicity, non-cancer	0.0036486	CTUh/kg
[32] Chlorpyrifos (land)	Human toxicity, non-cancer	1e-05	CTUh/kg
[32] Chlorpyrifos (water)	Human toxicity, non-cancer	0.00137	CTUh/kg
[32] Chlorpyrifos (air)	Human toxicity, non-cancer - organics	0.0036486	CTUh/kg
[32] Chlorpyrifos (land)	Human toxicity, non-cancer - organics	1e-05	CTUh/kg
[32] Chlorpyrifos (water)	Human toxicity, non-cancer - organics	0.00137	CTUh/kg
[33] DDT (air)	Ecotoxicity, freshwater	18524	CTUe/kg
[33] DDT (land)	Ecotoxicity, freshwater	14329	CTUe/kg
[33] DDT (water)	Ecotoxicity, freshwater	464310	CTUe/kg
[33] DDT (air)	Ecotoxicity, freshwater - organics	18524	CTUe/kg
[33] DDT (land)	Ecotoxicity, freshwater - organics	14329	CTUe/kg
[33] DDT (water)	Ecotoxicity, freshwater - organics	464310	CTUe/kg
[33] DDT (air)	Human toxicity, cancer	4.69e-05	CTUh/kg
[33] DDT (land)	Human toxicity, cancer	2.51e-05	CTUh/kg
[33] DDT (water)	Human toxicity, cancer	0.000286	CTUh/kg
[33] DDT (air)	Human toxicity, cancer - organics	4.69e-05	CTUh/kg
[33] DDT (land)	Human toxicity, cancer - organics	2.51e-05	CTUh/kg
[33] DDT (water)	Human toxicity, cancer - organics	0.000286	CTUh/kg
[33] DDT (air)	Human toxicity, non-cancer	3.74e-05	CTUh/kg
[33] DDT (land)	Human toxicity, non-cancer	2e-05	CTUh/kg
[33] DDT (water)	Human toxicity, non-cancer	0.000228	CTUh/kg
[33] DDT (air)	Human toxicity, non-cancer - organics	3.74e-05	CTUh/kg
[33] DDT (land)	Human toxicity, non-cancer - organics	2e-05	CTUh/kg
[33] DDT (water)	Human toxicity, non-cancer - organics	0.000228	CTUh/kg
[34] 1,2-dichloroethane (air)	Climate change	1	kg CO2 eq/kg
[34] 1,2-dichloroethane (air)	Climate change - Fossil	1	kg CO2 eq/kg
[34] 1,2-dichloroethane (air)	Ecotoxicity, freshwater	0.40641	CTUe/kg
[34] 1,2-dichloroethane (land)	Ecotoxicity, freshwater	3.9224	CTUe/kg
[34] 1,2-dichloroethane (water)	Ecotoxicity, freshwater	25.382	CTUe/kg
[34] 1,2-dichloroethane (air)	Ecotoxicity, freshwater - organics	0.40641	CTUe/kg
[34] 1,2-dichloroethane (land)	Ecotoxicity, freshwater - organics	3.9224	CTUe/kg
[34] 1,2-dichloroethane (water)	Ecotoxicity, freshwater - organics	25.382	CTUe/kg
[34] 1,2-dichloroethane (air)	Human toxicity, cancer	3.42e-07	CTUh/kg
[34] 1,2-dichloroethane (land)	Human toxicity, cancer	9.06e-07	CTUh/kg
[34] 1,2-dichloroethane (water)	Human toxicity, cancer	8.03e-07	CTUh/kg
[34] 1,2-dichloroethane (air)	Human toxicity, cancer - organics	3.42e-07	CTUh/kg
[34] 1,2-dichloroethane (land)	Human toxicity, cancer - organics	9.06e-07	CTUh/kg
[34] 1,2-dichloroethane (water)	Human toxicity, cancer - organics	8.03e-07	CTUh/kg
[34] 1,2-dichloroethane (air)	Human toxicity, non-cancer	4.93e-07	CTUh/kg
[34] 1,2-dichloroethane (land)	Human toxicity, non-cancer	1.94e-07	CTUh/kg
[34] 1,2-dichloroethane (water)	Human toxicity, non-cancer	1.38e-07	CTUh/kg
[34] 1,2-dichloroethane (air)	Human toxicity, non-cancer - organics	4.93e-07	CTUh/kg
[34] 1,2-dichloroethane (land)	Human toxicity, non-cancer - organics	1.94e-07	CTUh/kg
[34] 1,2-dichloroethane (water)	Human toxicity, non-cancer - organics	1.38e-07	CTUh/kg
[35] Dichloromethane (air)	Climate change	11	kg CO2 eq/kg
[35] Dichloromethane (air)	Climate change - Fossil	11	kg CO2 eq/kg
[35] Dichloromethane (air)	Ecotoxicity, freshwater	21.086	CTUe/kg
[35] Dichloromethane (land)	Ecotoxicity, freshwater	6.1714	CTUe/kg
[35] Dichloromethane (water)	Ecotoxicity, freshwater	150.72	CTUe/kg
[35] Dichloromethane (air)	Ecotoxicity, freshwater - organics	21.086	CTUe/kg
[35] Dichloromethane (land)	Ecotoxicity, freshwater - organics	6.1714	CTUe/kg
[35] Dichloromethane (water)	Ecotoxicity, freshwater - organics	150.72	CTUe/kg
[35] Dichloromethane (air)	Human toxicity, non-cancer	3.35e-07	CTUh/kg
[35] Dichloromethane (land)	Human toxicity, non-cancer	1.54e-08	CTUh/kg
[35] Dichloromethane (water)	Human toxicity, non-cancer	2.37e-08	CTUh/kg
[35] Dichloromethane (air)	Human toxicity, non-cancer - organics	3.35e-07	CTUh/kg
[35] Dichloromethane (land)	Human toxicity, non-cancer - organics	1.54e-08	CTUh/kg
[35] Dichloromethane (water)	Human toxicity, non-cancer - organics	2.37e-08	CTUh/kg
[36] Dieldrin (air)	Ecotoxicity, freshwater	20919	CTUe/kg
[36] Dieldrin (land)	Ecotoxicity, freshwater	52379	CTUe/kg
[36] Dieldrin (water)	Ecotoxicity, freshwater	1026100	CTUe/kg
[36] Dieldrin (air)	Ecotoxicity, freshwater - organics	20919	CTUe/kg
[36] Dieldrin (land)	Ecotoxicity, freshwater - organics	52379	CTUe/kg
[36] Dieldrin (water)	Ecotoxicity, freshwater - organics	1026100	CTUe/kg
[36] Dieldrin (air)	Human toxicity, cancer	0.000883	CTUh/kg
[36] Dieldrin (land)	Human toxicity, cancer	0.0015263	CTUh/kg
[36] Dieldrin (water)	Human toxicity, cancer	0.018828	CTUh/kg
[36] Dieldrin (air)	Human toxicity, cancer - organics	0.000883	CTUh/kg
[36] Dieldrin (land)	Human toxicity, cancer - organics	0.0015263	CTUh/kg
[36] Dieldrin (water)	Human toxicity, cancer - organics	0.018828	CTUh/kg
[36] Dieldrin (air)	Human toxicity, non-cancer	0.0020062	CTUh/kg
[36] Dieldrin (land)	Human toxicity, non-cancer	0.0034667	CTUh/kg
[36] Dieldrin (water)	Human toxicity, non-cancer	0.042764	CTUh/kg
[36] Dieldrin (air)	Human toxicity, non-cancer - organics	0.0020062	CTUh/kg
[36] Dieldrin (land)	Human toxicity, non-cancer - organics	0.0034667	CTUh/kg
[36] Dieldrin (water)	Human toxicity, non-cancer - organics	0.042764	CTUh/kg
[37] Diuron (air)	Ecotoxicity, freshwater	8999.4	CTUe/kg
[37] Diuron (land)	Ecotoxicity, freshwater	13191	CTUe/kg
[37] Diuron (water)	Ecotoxicity, freshwater	98085	CTUe/kg
[37] Diuron (air)	Ecotoxicity, freshwater - organics	8999.4	CTUe/kg
[37] Diuron (land)	Ecotoxicity, freshwater - organics	13191	CTUe/kg
[37] Diuron (water)	Ecotoxicity, freshwater - organics	98085	CTUe/kg
[37] Diuron (air)	Human toxicity, non-cancer	3.51e-05	CTUh/kg
[37] Diuron (land)	Human toxicity, non-cancer	7.58e-06	CTUh/kg
[37] Diuron (water)	Human toxicity, non-cancer	2.78e-06	CTUh/kg
[37] Diuron (air)	Human toxicity, non-cancer - organics	3.51e-05	CTUh/kg
[37] Diuron (land)	Human toxicity, non-cancer - organics	7.58e-06	CTUh/kg
[37] Diuron (water)	Human toxicity, non-cancer - organics	2.78e-06	CTUh/kg
[38] Endosulphan (air)	Ecotoxicity, freshwater	11499	CTUe/kg
[38] Endosulphan (land)	Ecotoxicity, freshwater	4420.3	CTUe/kg
[38] Endosulphan (water)	Ecotoxicity, freshwater	991570	CTUe/kg
[38] Endosulphan (air)	Ecotoxicity, freshwater - organics	11499	CTUe/kg
[38] Endosulphan (land)	Ecotoxicity, freshwater - organics	4420.3	CTUe/kg
[38] Endosulphan (water)	Ecotoxicity, freshwater - organics	991570	CTUe/kg
[38] Endosulphan (air)	Human toxicity, non-cancer	4.66e-06	CTUh/kg
[38] Endosulphan (land)	Human toxicity, non-cancer	7.72e-07	CTUh/kg
[38] Endosulphan (water)	Human toxicity, non-cancer	1.77e-05	CTUh/kg
[38] Endosulphan (air)	Human toxicity, non-cancer - organics	4.66e-06	CTUh/kg
[38] Endosulphan (land)	Human toxicity, non-cancer - organics	7.72e-07	CTUh/kg
[38] Endosulphan (water)	Human toxicity, non-cancer - organics	1.77e-05	CTUh/kg
[39] Endrin (air)	Ecotoxicity, freshwater	417830	CTUe/kg
[39] Endrin (land)	Ecotoxicity, freshwater	2232400	CTUe/kg
[39] Endrin (water)	Ecotoxicity, freshwater	19700000	CTUe/kg
[39] Endrin (air)	Ecotoxicity, freshwater - organics	417830	CTUe/kg
[39] Endrin (land)	Ecotoxicity, freshwater - organics	2232400	CTUe/kg
[39] Endrin (water)	Ecotoxicity, freshwater - organics	19700000	CTUe/kg
[39] Endrin (air)	Human toxicity, non-cancer	0.000204	CTUh/kg
[39] Endrin (land)	Human toxicity, non-cancer	0.0014198	CTUh/kg
[39] Endrin (water)	Human toxicity, non-cancer	0.0038513	CTUh/kg
[39] Endrin (air)	Human toxicity, non-cancer - organics	0.000204	CTUh/kg
[39] Endrin (land)	Human toxicity, non-cancer - organics	0.0014198	CTUh/kg
[39] Endrin (water)	Human toxicity, non-cancer - organics	0.0038513	CTUh/kg
[40] Halogenated organic compounds (as AOX) (air)	Ecotoxicity, freshwater	55.537	CTUe/kg
[40] Halogenated organic compounds (as AOX) (water)	Ecotoxicity, freshwater	1845.1	CTUe/kg
[40] Halogenated organic compounds (as AOX) (air)	Ecotoxicity, freshwater - organics	55.537	CTUe/kg
[40] Halogenated organic compounds (as AOX) (water)	Ecotoxicity, freshwater - organics	1845.1	CTUe/kg
[40] Halogenated organic compounds (as AOX) (air)	Human toxicity, non-cancer	4.12e-07	CTUh/kg
[40] Halogenated organic compounds (as AOX) (water)	Human toxicity, non-cancer	2.33e-07	CTUh/kg
[40] Halogenated organic compounds (as AOX) (air)	Human toxicity, non-cancer - organics	4.12e-07	CTUh/kg
[40] Halogenated organic compounds (as AOX) (water)	Human toxicity, non-cancer - organics	2.33e-07	CTUh/kg
[41] Heptachlor (air)	Ecotoxicity, freshwater	219.21	CTUe/kg
[41] Heptachlor (land)	Ecotoxicity, freshwater	1158.3	CTUe/kg
[41] Heptachlor (water)	Ecotoxicity, freshwater	224230	CTUe/kg
[41] Heptachlor (air)	Ecotoxicity, freshwater - organics	219.21	CTUe/kg
[41] Heptachlor (land)	Ecotoxicity, freshwater - organics	1158.3	CTUe/kg
[41] Heptachlor (water)	Ecotoxicity, freshwater - organics	224230	CTUe/kg
[41] Heptachlor (air)	Human toxicity, cancer	3.16e-05	CTUh/kg
[41] Heptachlor (land)	Human toxicity, cancer	4.84e-05	CTUh/kg
[41] Heptachlor (water)	Human toxicity, cancer	0.0011816	CTUh/kg
[41] Heptachlor (air)	Human toxicity, cancer - organics	3.16e-05	CTUh/kg
[41] Heptachlor (land)	Human toxicity, cancer - organics	4.84e-05	CTUh/kg
[41] Heptachlor (water)	Human toxicity, cancer - organics	0.0011816	CTUh/kg
[41] Heptachlor (air)	Human toxicity, non-cancer	1.83e-06	CTUh/kg
[41] Heptachlor (land)	Human toxicity, non-cancer	2.81e-06	CTUh/kg
[41] Heptachlor (water)	Human toxicity, non-cancer	6.85e-05	CTUh/kg
[41] Heptachlor (air)	Human toxicity, non-cancer - organics	1.83e-06	CTUh/kg
[41] Heptachlor (land)	Human toxicity, non-cancer - organics	2.81e-06	CTUh/kg
[41] Heptachlor (water)	Human toxicity, non-cancer - organics	6.85e-05	CTUh/kg
[42] Hexachlorobenzene (air)	Ecotoxicity, freshwater	1763	CTUe/kg
[42] Hexachlorobenzene (land)	Ecotoxicity, freshwater	11703	CTUe/kg
[42] Hexachlorobenzene (water)	Ecotoxicity, freshwater	171240	CTUe/kg
[42] Hexachlorobenzene (air)	Ecotoxicity, freshwater - organics	1763	CTUe/kg
[42] Hexachlorobenzene (land)	Ecotoxicity, freshwater - organics	11703	CTUe/kg
[42] Hexachlorobenzene (water)	Ecotoxicity, freshwater - organics	171240	CTUe/kg
[42] Hexachlorobenzene (air)	Human toxicity, cancer	7.17e-05	CTUh/kg
[42] Hexachlorobenzene (land)	Human toxicity, cancer	0.000162	CTUh/kg
[42] Hexachlorobenzene (water)	Human toxicity, cancer	0.00049	CTUh/kg
[42] Hexachlorobenzene (air)	Human toxicity, cancer - organics	7.17e-05	CTUh/kg
[42] Hexachlorobenzene (land)	Human toxicity, cancer - organics	0.000162	CTUh/kg
[42] Hexachlorobenzene (water)	Human toxicity, cancer - organics	0.00049	CTUh/kg
[42] Hexachlorobenzene (air)	Human toxicity, non-cancer	2.45e-05	CTUh/kg
[42] Hexachlorobenzene (land)	Human toxicity, non-cancer	5.55e-05	CTUh/kg
[42] Hexachlorobenzene (water)	Human toxicity, non-cancer	0.000168	CTUh/kg
[42] Hexachlorobenzene (air)	Human toxicity, non-cancer - organics	2.45e-05	CTUh/kg
[42] Hexachlorobenzene (land)	Human toxicity, non-cancer - organics	5.55e-05	CTUh/kg
[42] Hexachlorobenzene (water)	Human toxicity, non-cancer - organics	0.000168	CTUh/kg
[43] Hexachlorobutadiene (air)	Ecotoxicity, freshwater	154.19	CTUe/kg
[43] Hexachlorobutadiene (land)	Ecotoxicity, freshwater	198.34	CTUe/kg
[43] Hexachlorobutadiene (water)	Ecotoxicity, freshwater	12798	CTUe/kg
[43] Hexachlorobutadiene (air)	Ecotoxicity, freshwater - organics	154.19	CTUe/kg
[43] Hexachlorobutadiene (land)	Ecotoxicity, freshwater - organics	198.34	CTUe/kg
[43] Hexachlorobutadiene (water)	Ecotoxicity, freshwater - organics	12798	CTUe/kg
[43] Hexachlorobutadiene (air)	Human toxicity, cancer	3.99e-05	CTUh/kg
[43] Hexachlorobutadiene (land)	Human toxicity, cancer	1.57e-06	CTUh/kg
[43] Hexachlorobutadiene (water)	Human toxicity, cancer	9.04e-06	CTUh/kg
[43] Hexachlorobutadiene (air)	Human toxicity, cancer - organics	3.99e-05	CTUh/kg
[43] Hexachlorobutadiene (land)	Human toxicity, cancer - organics	1.57e-06	CTUh/kg
[43] Hexachlorobutadiene (water)	Human toxicity, cancer - organics	9.04e-06	CTUh/kg
[44] 1,2,3,4,5,6-hexachlorocyclohexane (air)	Ecotoxicity, freshwater	20272	CTUe/kg
[44] 1,2,3,4,5,6-hexachlorocyclohexane (land)	Ecotoxicity, freshwater	31932	CTUe/kg
[44] 1,2,3,4,5,6-hexachlorocyclohexane (water)	Ecotoxicity, freshwater	233440	CTUe/kg
[44] 1,2,3,4,5,6-hexachlorocyclohexane (air)	Ecotoxicity, freshwater - organics	20272	CTUe/kg
[44] 1,2,3,4,5,6-hexachlorocyclohexane (land)	Ecotoxicity, freshwater - organics	31932	CTUe/kg
[44] 1,2,3,4,5,6-hexachlorocyclohexane (water)	Ecotoxicity, freshwater - organics	233440	CTUe/kg
[44] 1,2,3,4,5,6-hexachlorocyclohexane (air)	Human toxicity, cancer	3.22e-05	CTUh/kg
[44] 1,2,3,4,5,6-hexachlorocyclohexane (land)	Human toxicity, cancer	3.07e-05	CTUh/kg
[44] 1,2,3,4,5,6-hexachlorocyclohexane (water)	Human toxicity, cancer	3.53e-05	CTUh/kg
[44] 1,2,3,4,5,6-hexachlorocyclohexane (air)	Human toxicity, cancer - organics	3.22e-05	CTUh/kg
[44] 1,2,3,4,5,6-hexachlorocyclohexane (land)	Human toxicity, cancer - organics	3.07e-05	CTUh/kg
[44] 1,2,3,4,5,6-hexachlorocyclohexane (water)	Human toxicity, cancer - organics	3.53e-05	CTUh/kg
[45] Lindane (air)	Ecotoxicity, freshwater	148830	CTUe/kg
[45] Lindane (land)	Ecotoxicity, freshwater	237430	CTUe/kg
[45] Lindane (water)	Ecotoxicity, freshwater	1738600	CTUe/kg
[45] Lindane (air)	Ecotoxicity, freshwater - organics	148830	CTUe/kg
[45] Lindane (land)	Ecotoxicity, freshwater - organics	237430	CTUe/kg
[45] Lindane (water)	Ecotoxicity, freshwater - organics	1738600	CTUe/kg
[45] Lindane (air)	Human toxicity, cancer	1.72e-05	CTUh/kg
[45] Lindane (land)	Human toxicity, cancer	1.46e-05	CTUh/kg
[45] Lindane (water)	Human toxicity, cancer	5.87e-05	CTUh/kg
[45] Lindane (air)	Human toxicity, cancer - organics	1.72e-05	CTUh/kg
[45] Lindane (land)	Human toxicity, cancer - organics	1.46e-05	CTUh/kg
[45] Lindane (water)	Human toxicity, cancer - organics	5.87e-05	CTUh/kg
[45] Lindane (air)	Human toxicity, non-cancer	0.000199	CTUh/kg
[45] Lindane (land)	Human toxicity, non-cancer	0.000169	CTUh/kg
[45] Lindane (water)	Human toxicity, non-cancer	0.000679	CTUh/kg
[45] Lindane (air)	Human toxicity, non-cancer - organics	0.000199	CTUh/kg
[45] Lindane (land)	Human toxicity, non-cancer - organics	0.000169	CTUh/kg
[45] Lindane (water)	Human toxicity, non-cancer - organics	0.000679	CTUh/kg
[46] Mirex (air)	Ecotoxicity, freshwater	50.857	CTUe/kg
[46] Mirex (land)	Ecotoxicity, freshwater	6.5153	CTUe/kg
[46] Mirex (water)	Ecotoxicity, freshwater	2866.5	CTUe/kg
[46] Mirex (air)	Ecotoxicity, freshwater - organics	50.857	CTUe/kg
[46] Mirex (land)	Ecotoxicity, freshwater - organics	6.5153	CTUe/kg
[46] Mirex (water)	Ecotoxicity, freshwater - organics	2866.5	CTUe/kg
[46] Mirex (air)	Human toxicity, cancer	0.0014975	CTUh/kg
[46] Mirex (land)	Human toxicity, cancer	0.000153	CTUh/kg
[46] Mirex (water)	Human toxicity, cancer	0.0012173	CTUh/kg
[46] Mirex (air)	Human toxicity, cancer - organics	0.0014975	CTUh/kg
[46] Mirex (land)	Human toxicity, cancer - organics	0.000153	CTUh/kg
[46] Mirex (water)	Human toxicity, cancer - organics	0.0012173	CTUh/kg
[46] Mirex (air)	Human toxicity, non-cancer	0.0019313	CTUh/kg
[46] Mirex (land)	Human toxicity, non-cancer	0.000197	CTUh/kg
[46] Mirex (water)	Human toxicity, non-cancer	0.0015699	CTUh/kg
[46] Mirex (air)	Human toxicity, non-cancer - organics	0.0019313	CTUh/kg
[46] Mirex (land)	Human toxicity, non-cancer - organics	0.000197	CTUh/kg
[46] Mirex (water)	Human toxicity, non-cancer - organics	0.0015699	CTUh/kg
[47] PCDD + PCDF (dioxins + furans) (as Teq) (air)	Ecotoxicity, freshwater	799680	CTUe/kg
[47] PCDD + PCDF (dioxins + furans) (as Teq) (water)	Ecotoxicity, freshwater	31500000	CTUe/kg
[47] PCDD + PCDF (dioxins + furans) (as Teq) (air)	Ecotoxicity, freshwater - organics	799680	CTUe/kg
[47] PCDD + PCDF (dioxins + furans) (as Teq) (water)	Ecotoxicity, freshwater - organics	31500000	CTUe/kg
[47] PCDD + PCDF (dioxins + furans) (as Teq) (air)	Human toxicity, cancer	35.175	CTUh/kg
[47] PCDD + PCDF (dioxins + furans) (as Teq) (water)	Human toxicity, cancer	145.27	CTUh/kg
[47] PCDD + PCDF (dioxins + furans) (as Teq) (air)	Human toxicity, cancer - organics	35.175	CTUh/kg
[47] PCDD + PCDF (dioxins + furans) (as Teq) (water)	Human toxicity, cancer - organics	145.27	CTUh/kg
[48] Pentachlorobenzene (air)	Ecotoxicity, freshwater	924.46	CTUe/kg
[48] Pentachlorobenzene (land)	Ecotoxicity, freshwater	1120.8	CTUe/kg
[48] Pentachlorobenzene (water)	Ecotoxicity, freshwater	27977	CTUe/kg
[48] Pentachlorobenzene (air)	Ecotoxicity, freshwater - organics	924.46	CTUe/kg
[48] Pentachlorobenzene (land)	Ecotoxicity, freshwater - organics	1120.8	CTUe/kg
[48] Pentachlorobenzene (water)	Ecotoxicity, freshwater - organics	27977	CTUe/kg
[48] Pentachlorobenzene (air)	Human toxicity, non-cancer	2.57e-05	CTUh/kg
[48] Pentachlorobenzene (land)	Human toxicity, non-cancer	2.84e-05	CTUh/kg
[48] Pentachlorobenzene (water)	Human toxicity, non-cancer	6.68e-05	CTUh/kg
[48] Pentachlorobenzene (air)	Human toxicity, non-cancer - organics	2.57e-05	CTUh/kg
[48] Pentachlorobenzene (land)	Human toxicity, non-cancer - organics	2.84e-05	CTUh/kg
[48] Pentachlorobenzene (water)	Human toxicity, non-cancer - organics	6.68e-05	CTUh/kg
[49] Pentachlorophenol (air)	Ecotoxicity, freshwater	16974	CTUe/kg
[49] Pentachlorophenol (land)	Ecotoxicity, freshwater	10124	CTUe/kg
[49] Pentachlorophenol (water)	Ecotoxicity, freshwater	151040	CTUe/kg
[49] Pentachlorophenol (air)	Ecotoxicity, freshwater - organics	16974	CTUe/kg
[49] Pentachlorophenol (land)	Ecotoxicity, freshwater - organics	10124	CTUe/kg
[49] Pentachlorophenol (water)	Ecotoxicity, freshwater - organics	151040	CTUe/kg
[49] Pentachlorophenol (air)	Human toxicity, cancer	8.34e-06	CTUh/kg
[49] Pentachlorophenol (land)	Human toxicity, cancer	7.3e-07	CTUh/kg
[49] Pentachlorophenol (water)	Human toxicity, cancer	1.12e-05	CTUh/kg
[49] Pentachlorophenol (air)	Human toxicity, cancer - organics	8.34e-06	CTUh/kg
[49] Pentachlorophenol (land)	Human toxicity, cancer - organics	7.3e-07	CTUh/kg
[49] Pentachlorophenol (water)	Human toxicity, cancer - organics	1.12e-05	CTUh/kg
[49] Pentachlorophenol (air)	Human toxicity, non-cancer	1.82e-05	CTUh/kg
[49] Pentachlorophenol (land)	Human toxicity, non-cancer	1.59e-06	CTUh/kg
[49] Pentachlorophenol (water)	Human toxicity, non-cancer	2.44e-05	CTUh/kg
[49] Pentachlorophenol (air)	Human toxicity, non-cancer - organics	1.82e-05	CTUh/kg
[49] Pentachlorophenol (land)	Human toxicity, non-cancer - organics	1.59e-06	CTUh/kg
[49] Pentachlorophenol (water)	Human toxicity, non-cancer - organics	2.44e-05	CTUh/kg
[50] Polychlorinated biphenyls (air)	Ecotoxicity, freshwater	526.24	CTUe/kg
[50] Polychlorinated biphenyls (land)	Ecotoxicity, freshwater	102.59	CTUe/kg
[50] Polychlorinated biphenyls (water)	Ecotoxicity, freshwater	22357	CTUe/kg
[50] Polychlorinated biphenyls (air)	Ecotoxicity, freshwater - organics	526.24	CTUe/kg
[50] Polychlorinated biphenyls (land)	Ecotoxicity, freshwater - organics	102.59	CTUe/kg
[50] Polychlorinated biphenyls (water)	Ecotoxicity, freshwater - organics	22357	CTUe/kg
[50] Polychlorinated biphenyls (air)	Human toxicity, cancer	4.59e-05	CTUh/kg
[50] Polychlorinated biphenyls (land)	Human toxicity, cancer	8.02e-06	CTUh/kg
[50] Polychlorinated biphenyls (water)	Human toxicity, cancer	0.0014988	CTUh/kg
[50] Polychlorinated biphenyls (air)	Human toxicity, cancer - organics	4.59e-05	CTUh/kg
[50] Polychlorinated biphenyls (land)	Human toxicity, cancer - organics	8.02e-06	CTUh/kg
[50] Polychlorinated biphenyls (water)	Human toxicity, cancer - organics	0.0014988	CTUh/kg
[51] Simazine (air)	Ecotoxicity, freshwater	37102	CTUe/kg
[51] Simazine (land)	Ecotoxicity, freshwater	64367	CTUe/kg
[51] Simazine (water)	Ecotoxicity, freshwater	333470	CTUe/kg
[51] Simazine (air)	Ecotoxicity, freshwater - organics	37102	CTUe/kg
[51] Simazine (land)	Ecotoxicity, freshwater - organics	64367	CTUe/kg
[51] Simazine (water)	Ecotoxicity, freshwater - organics	333470	CTUe/kg
[51] Simazine (air)	Human toxicity, non-cancer	2.97e-05	CTUh/kg
[51] Simazine (land)	Human toxicity, non-cancer	7.62e-06	CTUh/kg
[51] Simazine (water)	Human toxicity, non-cancer	1.48e-05	CTUh/kg
[51] Simazine (air)	Human toxicity, non-cancer - organics	2.97e-05	CTUh/kg
[51] Simazine (land)	Human toxicity, non-cancer - organics	7.62e-06	CTUh/kg
[51] Simazine (water)	Human toxicity, non-cancer - organics	1.48e-05	CTUh/kg
[52] Tetrachloroethylene (air)	Ecotoxicity, freshwater	1.1557	CTUe/kg
[52] Tetrachloroethylene (land)	Ecotoxicity, freshwater	37.616	CTUe/kg
[52] Tetrachloroethylene (water)	Ecotoxicity, freshwater	630.38	CTUe/kg
[52] Tetrachloroethylene (air)	Ecotoxicity, freshwater - organics	1.1557	CTUe/kg
[52] Tetrachloroethylene (land)	Ecotoxicity, freshwater - organics	37.616	CTUe/kg
[52] Tetrachloroethylene (water)	Ecotoxicity, freshwater - organics	630.38	CTUe/kg
[52] Tetrachloroethylene (air)	Human toxicity, cancer	2.81e-07	CTUh/kg
[52] Tetrachloroethylene (land)	Human toxicity, cancer	2.92e-07	CTUh/kg
[52] Tetrachloroethylene (water)	Human toxicity, cancer	3.12e-07	CTUh/kg
[52] Tetrachloroethylene (air)	Human toxicity, cancer - organics	2.81e-07	CTUh/kg
[52] Tetrachloroethylene (land)	Human toxicity, cancer - organics	2.92e-07	CTUh/kg
[52] Tetrachloroethylene (water)	Human toxicity, cancer - organics	3.12e-07	CTUh/kg
[52] Tetrachloroethylene (air)	Human toxicity, non-cancer	1.07e-06	CTUh/kg
[52] Tetrachloroethylene (land)	Human toxicity, non-cancer	8.12e-07	CTUh/kg
[52] Tetrachloroethylene (water)	Human toxicity, non-cancer	7.55e-07	CTUh/kg
[52] Tetrachloroethylene (air)	Human toxicity, non-cancer - organics	1.07e-06	CTUh/kg
[52] Tetrachloroethylene (land)	Human toxicity, non-cancer - organics	8.12e-07	CTUh/kg
[52] Tetrachloroethylene (water)	Human toxicity, non-cancer - organics	7.55e-07	CTUh/kg
[52] Tetrachloroethylene (air)	Photochemical ozone formation	0.049	kg NMVOC eq/kg
[53] Tetrachloromethane (air)	Climate change	2020	kg CO2 eq/kg
[53] Tetrachloromethane (air)	Climate change - Fossil	2020	kg CO2 eq/kg
[53] Tetrachloromethane (air)	Ecotoxicity, freshwater	91.972	CTUe/kg
[53] Tetrachloromethane (land)	Ecotoxicity, freshwater	93.842	CTUe/kg
[53] Tetrachloromethane (water)	Ecotoxicity, freshwater	3241.7	CTUe/kg
[53] Tetrachloromethane (air)	Ecotoxicity, freshwater - organics	91.972	CTUe/kg
[53] Tetrachloromethane (land)	Ecotoxicity, freshwater - organics	93.842	CTUe/kg
[53] Tetrachloromethane (water)	Ecotoxicity, freshwater - organics	3241.7	CTUe/kg
[53] Tetrachloromethane (air)	Human toxicity, cancer	0.000278	CTUh/kg
[53] Tetrachloromethane (land)	Human toxicity, cancer	3.16e-05	CTUh/kg
[53] Tetrachloromethane (water)	Human toxicity, cancer	2.38e-05	CTUh/kg
[53] Tetrachloromethane (air)	Human toxicity, cancer - organics	0.000278	CTUh/kg
[53] Tetrachloromethane (land)	Human toxicity, cancer - organics	3.16e-05	CTUh/kg
[53] Tetrachloromethane (water)	Human toxicity, cancer - organics	2.38e-05	CTUh/kg
[53] Tetrachloromethane (air)	Human toxicity, non-cancer	5.37e-05	CTUh/kg
[53] Tetrachloromethane (land)	Human toxicity, non-cancer	6.11e-06	CTUh/kg
[53] Tetrachloromethane (water)	Human toxicity, non-cancer	4.6e-06	CTUh/kg
[53] Tetrachloromethane (air)	Human toxicity, non-cancer - organics	5.37e-05	CTUh/kg
[53] Tetrachloromethane (land)	Human toxicity, non-cancer - organics	6.11e-06	CTUh/kg
[53] Tetrachloromethane (water)	Human toxicity, non-cancer - organics	4.6e-06	CTUh/kg
[53] Tetrachloromethane (air)	Ozone depletion	0.72	kg CFC11 eq/kg
[54] Trichlorobenzenes (all isomers) (air)	Ecotoxicity, freshwater	10.21	CTUe/kg
[54] Trichlorobenzenes (all isomers) (land)	Ecotoxicity, freshwater	71.04	CTUe/kg
[54] Trichlorobenzenes (all isomers) (water)	Ecotoxicity, freshwater	1901.3	CTUe/kg
[54] Trichlorobenzenes (all isomers) (air)	Ecotoxicity, freshwater - organics	10.21	CTUe/kg
[54] Trichlorobenzenes (all isomers) (land)	Ecotoxicity, freshwater - organics	71.04	CTUe/kg
[54] Trichlorobenzenes (all isomers) (water)	Ecotoxicity, freshwater - organics	1901.3	CTUe/kg
[55] 1,1,1-trichloroethane (air)	Climate change	193	kg CO2 eq/kg
[55] 1,1,1-trichloroethane (air)	Climate change - Fossil	193	kg CO2 eq/kg
[56] 1,1,2,2-tetrachloroethane (air)	Ecotoxicity, freshwater	15.584	CTUe/kg
[56] 1,1,2,2-tetrachloroethane (land)	Ecotoxicity, freshwater	110.92	CTUe/kg
[56] 1,1,2,2-tetrachloroethane (water)	Ecotoxicity, freshwater	541.14	CTUe/kg
[56] 1,1,2,2-tetrachloroethane (air)	Ecotoxicity, freshwater - organics	15.584	CTUe/kg
[56] 1,1,2,2-tetrachloroethane (land)	Ecotoxicity, freshwater - organics	110.92	CTUe/kg
[56] 1,1,2,2-tetrachloroethane (water)	Ecotoxicity, freshwater - organics	541.14	CTUe/kg
[56] 1,1,2,2-tetrachloroethane (air)	Human toxicity, cancer	1.13e-06	CTUh/kg
[56] 1,1,2,2-tetrachloroethane (land)	Human toxicity, cancer	1.16e-06	CTUh/kg
[56] 1,1,2,2-tetrachloroethane (water)	Human toxicity, cancer	6.4e-07	CTUh/kg
[56] 1,1,2,2-tetrachloroethane (air)	Human toxicity, cancer - organics	1.13e-06	CTUh/kg
[56] 1,1,2,2-tetrachloroethane (land)	Human toxicity, cancer - organics	1.16e-06	CTUh/kg
[56] 1,1,2,2-tetrachloroethane (water)	Human toxicity, cancer - organics	6.4e-07	CTUh/kg
[57] Trichloroethylene (air)	Ecotoxicity, freshwater	0.067282	CTUe/kg
[57] Trichloroethylene (land)	Ecotoxicity, freshwater	5.5522	CTUe/kg
[57] Trichloroethylene (water)	Ecotoxicity, freshwater	134.85	CTUe/kg
[57] Trichloroethylene (air)	Ecotoxicity, freshwater - organics	0.067282	CTUe/kg
[57] Trichloroethylene (land)	Ecotoxicity, freshwater - organics	5.5522	CTUe/kg
[57] Trichloroethylene (water)	Ecotoxicity, freshwater - organics	134.85	CTUe/kg
[57] Trichloroethylene (air)	Human toxicity, cancer	4.82e-08	CTUh/kg
[57] Trichloroethylene (land)	Human toxicity, cancer	1.64e-08	CTUh/kg
[57] Trichloroethylene (water)	Human toxicity, cancer	2.16e-08	CTUh/kg
[57] Trichloroethylene (air)	Human toxicity, cancer - organics	4.82e-08	CTUh/kg
[57] Trichloroethylene (land)	Human toxicity, cancer - organics	1.64e-08	CTUh/kg
[57] Trichloroethylene (water)	Human toxicity, cancer - organics	2.16e-08	CTUh/kg
[57] Trichloroethylene (air)	Photochemical ozone formation	0.549	kg NMVOC eq/kg
[58] Trichloromethane (air)	Climate change	20	kg CO2 eq/kg
[58] Trichloromethane (air)	Climate change - Fossil	20	kg CO2 eq/kg
[58] Trichloromethane (air)	Ecotoxicity, freshwater	4.6212	CTUe/kg
[58] Trichloromethane (land)	Ecotoxicity, freshwater	68.034	CTUe/kg
[58] Trichloromethane (water)	Ecotoxicity, freshwater	349.64	CTUe/kg
[58] Trichloromethane (air)	Ecotoxicity, freshwater - organics	4.6212	CTUe/kg
[58] Trichloromethane (land)	Ecotoxicity, freshwater - organics	68.034	CTUe/kg
[58] Trichloromethane (water)	Ecotoxicity, freshwater - organics	349.64	CTUe/kg
[58] Trichloromethane (air)	Human toxicity, cancer	2.08e-07	CTUh/kg
[58] Trichloromethane (land)	Human toxicity, cancer	3.45e-07	CTUh/kg
[58] Trichloromethane (water)	Human toxicity, cancer	2.32e-07	CTUh/kg
[58] Trichloromethane (air)	Human toxicity, cancer - organics	2.08e-07	CTUh/kg
[58] Trichloromethane (land)	Human toxicity, cancer - organics	3.45e-07	CTUh/kg
[58] Trichloromethane (water)	Human toxicity, cancer - organics	2.32e-07	CTUh/kg
[58] Trichloromethane (air)	Human toxicity, non-cancer	7.94e-07	CTUh/kg
[58] Trichloromethane (land)	Human toxicity, non-cancer	5.79e-07	CTUh/kg
[58] Trichloromethane (water)	Human toxicity, non-cancer	4.57e-07	CTUh/kg
[58] Trichloromethane (air)	Human toxicity, non-cancer - organics	7.94e-07	CTUh/kg
[58] Trichloromethane (land)	Human toxicity, non-cancer - organics	5.79e-07	CTUh/kg
[58] Trichloromethane (water)	Human toxicity, non-cancer - organics	4.57e-07	CTUh/kg
[58] Trichloromethane (air)	Photochemical ozone formation	0.0389	kg NMVOC eq/kg
[59] Toxaphene (air)	Ecotoxicity, freshwater	72132	CTUe/kg
[59] Toxaphene (land)	Ecotoxicity, freshwater	154.49	CTUe/kg
[59] Toxaphene (water)	Ecotoxicity, freshwater	1759100	CTUe/kg
[59] Toxaphene (air)	Ecotoxicity, freshwater - organics	72132	CTUe/kg
[59] Toxaphene (land)	Ecotoxicity, freshwater - organics	154.49	CTUe/kg
[59] Toxaphene (water)	Ecotoxicity, freshwater - organics	1759100	CTUe/kg
[59] Toxaphene (air)	Human toxicity, cancer	0.000531	CTUh/kg
[59] Toxaphene (land)	Human toxicity, cancer	9.88e-07	CTUh/kg
[59] Toxaphene (water)	Human toxicity, cancer	0.010988	CTUh/kg
[59] Toxaphene (air)	Human toxicity, cancer - organics	0.000531	CTUh/kg
[59] Toxaphene (land)	Human toxicity, cancer - organics	9.88e-07	CTUh/kg
[59] Toxaphene (water)	Human toxicity, cancer - organics	0.010988	CTUh/kg
[60] Vinyl chloride (air)	Ecotoxicity, freshwater	0.0063829	CTUe/kg
[60] Vinyl chloride (land)	Ecotoxicity, freshwater	1.6229	CTUe/kg
[60] Vinyl chloride (water)	Ecotoxicity, freshwater	66.766	CTUe/kg
[60] Vinyl chloride (air)	Ecotoxicity, freshwater - organics	0.0063829	CTUe/kg
[60] Vinyl chloride (land)	Ecotoxicity, freshwater - organics	1.6229	CTUe/kg
[60] Vinyl chloride (water)	Ecotoxicity, freshwater - organics	66.766	CTUe/kg
[60] Vinyl chloride (air)	Human toxicity, cancer	2.67e-06	CTUh/kg
[60] Vinyl chloride (land)	Human toxicity, cancer	5.01e-07	CTUh/kg
[60] Vinyl chloride (water)	Human toxicity, cancer	7.76e-07	CTUh/kg
[60] Vinyl chloride (air)	Human toxicity, cancer - organics	2.67e-06	CTUh/kg
[60] Vinyl chloride (land)	Human toxicity, cancer - organics	5.01e-07	CTUh/kg
[60] Vinyl chloride (water)	Human toxicity, cancer - organics	7.76e-07	CTUh/kg
[60] Vinyl chloride (air)	Human toxicity, non-cancer	9.26e-07	CTUh/kg
[60] Vinyl chloride (land)	Human toxicity, non-cancer	3.99e-07	CTUh/kg
[60] Vinyl chloride (water)	Human toxicity, non-cancer	1.24e-06	CTUh/kg
[60] Vinyl chloride (air)	Human toxicity, non-cancer - organics	9.26e-07	CTUh/kg
[60] Vinyl chloride (land)	Human toxicity, non-cancer - organics	3.99e-07	CTUh/kg
[60] Vinyl chloride (water)	Human toxicity, non-cancer - organics	1.24e-06	CTUh/kg
[61] Anthracene (air)	Ecotoxicity, freshwater	2736.5	CTUe/kg
[61] Anthracene (land)	Ecotoxicity, freshwater	4429.5	CTUe/kg
[61] Anthracene (water)	Ecotoxicity, freshwater	487460	CTUe/kg
[61] Anthracene (air)	Ecotoxicity, freshwater - organics	2736.5	CTUe/kg
[61] Anthracene (land)	Ecotoxicity, freshwater - organics	4429.5	CTUe/kg
[61] Anthracene (water)	Ecotoxicity, freshwater - organics	487460	CTUe/kg
[61] Anthracene (air)	Human toxicity, cancer	2.25e-05	CTUh/kg
[61] Anthracene (land)	Human toxicity, cancer	1.43e-05	CTUh/kg
[61] Anthracene (water)	Human toxicity, cancer	0.000101	CTUh/kg
[61] Anthracene (air)	Human toxicity, cancer - organics	2.25e-05	CTUh/kg
[61] Anthracene (land)	Human toxicity, cancer - organics	1.43e-05	CTUh/kg
[61] Anthracene (water)	Human toxicity, cancer - organics	0.000101	CTUh/kg
[61] Anthracene (air)	Human toxicity, non-cancer	1.4e-08	CTUh/kg
[61] Anthracene (land)	Human toxicity, non-cancer	8.87e-09	CTUh/kg
[61] Anthracene (water)	Human toxicity, non-cancer	6.22e-08	CTUh/kg
[61] Anthracene (air)	Human toxicity, non-cancer - organics	1.4e-08	CTUh/kg
[61] Anthracene (land)	Human toxicity, non-cancer - organics	8.87e-09	CTUh/kg
[61] Anthracene (water)	Human toxicity, non-cancer - organics	6.22e-08	CTUh/kg
[62] Benzene (air)	Ecotoxicity, freshwater	0.82904	CTUe/kg
[62] Benzene (land)	Ecotoxicity, freshwater	11.202	CTUe/kg
[62] Benzene (water)	Ecotoxicity, freshwater	395.82	CTUe/kg
[62] Benzene (air)	Ecotoxicity, freshwater - organics	0.82904	CTUe/kg
[62] Benzene (land)	Ecotoxicity, freshwater - organics	11.202	CTUe/kg
[62] Benzene (water)	Ecotoxicity, freshwater - organics	395.82	CTUe/kg
[62] Benzene (air)	Human toxicity, cancer	2.61e-07	CTUh/kg
[62] Benzene (land)	Human toxicity, cancer	8.62e-08	CTUh/kg
[62] Benzene (water)	Human toxicity, cancer	1.03e-07	CTUh/kg
[62] Benzene (air)	Human toxicity, cancer - organics	2.61e-07	CTUh/kg
[62] Benzene (land)	Human toxicity, cancer - organics	8.62e-08	CTUh/kg
[62] Benzene (water)	Human toxicity, cancer - organics	1.03e-07	CTUh/kg
[62] Benzene (air)	Human toxicity, non-cancer	1.55e-07	CTUh/kg
[62] Benzene (land)	Human toxicity, non-cancer	6.69e-08	CTUh/kg
[62] Benzene (water)	Human toxicity, non-cancer	1.04e-07	CTUh/kg
[62] Benzene (air)	Human toxicity, non-cancer - organics	1.55e-07	CTUh/kg
[62] Benzene (land)	Human toxicity, non-cancer - organics	6.69e-08	CTUh/kg
[62] Benzene (water)	Human toxicity, non-cancer - organics	1.04e-07	CTUh/kg
[62] Benzene (air)	Photochemical ozone formation	0.368	kg NMVOC eq/kg
[64] Nonylphenol and Nonylphenol ethoxylates (air)	Ecotoxicity, freshwater	161.82	CTUe/kg
[64] Nonylphenol and Nonylphenol ethoxylates (land)	Ecotoxicity, freshwater	29.418	CTUe/kg
[64] Nonylphenol and Nonylphenol ethoxylates (water)	Ecotoxicity, freshwater	26714	CTUe/kg
[64] Nonylphenol and Nonylphenol ethoxylates (air)	Ecotoxicity, freshwater - organics	161.82	CTUe/kg
[64] Nonylphenol and Nonylphenol ethoxylates (land)	Ecotoxicity, freshwater - organics	29.418	CTUe/kg
[64] Nonylphenol and Nonylphenol ethoxylates (water)	Ecotoxicity, freshwater - organics	26714	CTUe/kg
[65] Ethyl benzene (air)	Ecotoxicity, freshwater	0.2518	CTUe/kg
[65] Ethyl benzene (land)	Ecotoxicity, freshwater	4.4347	CTUe/kg
[65] Ethyl benzene (water)	Ecotoxicity, freshwater	839.26	CTUe/kg
[65] Ethyl benzene (air)	Ecotoxicity, freshwater - organics	0.2518	CTUe/kg
[65] Ethyl benzene (land)	Ecotoxicity, freshwater - organics	4.4347	CTUe/kg
[65] Ethyl benzene (water)	Ecotoxicity, freshwater - organics	839.26	CTUe/kg
[65] Ethyl benzene (air)	Human toxicity, cancer	3.25e-07	CTUh/kg
[65] Ethyl benzene (land)	Human toxicity, cancer	2.72e-08	CTUh/kg
[65] Ethyl benzene (water)	Human toxicity, cancer	2.22e-08	CTUh/kg
[65] Ethyl benzene (air)	Human toxicity, cancer - organics	3.25e-07	CTUh/kg
[65] Ethyl benzene (land)	Human toxicity, cancer - organics	2.72e-08	CTUh/kg
[65] Ethyl benzene (water)	Human toxicity, cancer - organics	2.22e-08	CTUh/kg
[65] Ethyl benzene (air)	Human toxicity, non-cancer	1.08e-08	CTUh/kg
[65] Ethyl benzene (land)	Human toxicity, non-cancer	9.72e-09	CTUh/kg
[65] Ethyl benzene (water)	Human toxicity, non-cancer	2.42e-08	CTUh/kg
[65] Ethyl benzene (air)	Human toxicity, non-cancer - organics	1.08e-08	CTUh/kg
[65] Ethyl benzene (land)	Human toxicity, non-cancer - organics	9.72e-09	CTUh/kg
[65] Ethyl benzene (water)	Human toxicity, non-cancer - organics	2.42e-08	CTUh/kg
[65] Ethyl benzene (air)	Photochemical ozone formation	1.23	kg NMVOC eq/kg
[66] Ethylene oxide (air)	Ecotoxicity, freshwater	2.2094	CTUe/kg
[66] Ethylene oxide (land)	Ecotoxicity, freshwater	11.946	CTUe/kg
[66] Ethylene oxide (water)	Ecotoxicity, freshwater	40.121	CTUe/kg
[66] Ethylene oxide (air)	Ecotoxicity, freshwater - organics	2.2094	CTUe/kg
[66] Ethylene oxide (land)	Ecotoxicity, freshwater - organics	11.946	CTUe/kg
[66] Ethylene oxide (water)	Ecotoxicity, freshwater - organics	40.121	CTUe/kg
[66] Ethylene oxide (air)	Human toxicity, cancer	6.49e-07	CTUh/kg
[66] Ethylene oxide (land)	Human toxicity, cancer	1.28e-06	CTUh/kg
[66] Ethylene oxide (water)	Human toxicity, cancer	8.01e-07	CTUh/kg
[66] Ethylene oxide (air)	Human toxicity, cancer - organics	6.49e-07	CTUh/kg
[66] Ethylene oxide (land)	Human toxicity, cancer - organics	1.28e-06	CTUh/kg
[66] Ethylene oxide (water)	Human toxicity, cancer - organics	8.01e-07	CTUh/kg
[66] Ethylene oxide (air)	Human toxicity, non-cancer	2.04e-07	CTUh/kg
[66] Ethylene oxide (land)	Human toxicity, non-cancer	7.26e-07	CTUh/kg
[66] Ethylene oxide (water)	Human toxicity, non-cancer	4.54e-07	CTUh/kg
[66] Ethylene oxide (air)	Human toxicity, non-cancer - organics	2.04e-07	CTUh/kg
[66] Ethylene oxide (land)	Human toxicity, non-cancer - organics	7.26e-07	CTUh/kg
[66] Ethylene oxide (water)	Human toxicity, non-cancer - organics	4.54e-07	CTUh/kg
[67] Isoproturon (air)	Ecotoxicity, freshwater	10814	CTUe/kg
[67] Isoproturon (land)	Ecotoxicity, freshwater	5985.1	CTUe/kg
[67] Isoproturon (water)	Ecotoxicity, freshwater	199430	CTUe/kg
[67] Isoproturon (air)	Ecotoxicity, freshwater - organics	10814	CTUe/kg
[67] Isoproturon (land)	Ecotoxicity, freshwater - organics	5985.1	CTUe/kg
[67] Isoproturon (water)	Ecotoxicity, freshwater - organics	199430	CTUe/kg
[67] Isoproturon (air)	Human toxicity, non-cancer	0.000247	CTUh/kg
[67] Isoproturon (land)	Human toxicity, non-cancer	4.97e-07	CTUh/kg
[67] Isoproturon (water)	Human toxicity, non-cancer	3.48e-06	CTUh/kg
[67] Isoproturon (air)	Human toxicity, non-cancer - organics	0.000247	CTUh/kg
[67] Isoproturon (land)	Human toxicity, non-cancer - organics	4.97e-07	CTUh/kg
[67] Isoproturon (water)	Human toxicity, non-cancer - organics	3.48e-06	CTUh/kg
[68] Naphthalene (air)	Ecotoxicity, freshwater	3.8548	CTUe/kg
[68] Naphthalene (land)	Ecotoxicity, freshwater	65.73	CTUe/kg
[68] Naphthalene (water)	Ecotoxicity, freshwater	2261.2	CTUe/kg
[68] Naphthalene (air)	Ecotoxicity, freshwater - organics	3.8548	CTUe/kg
[68] Naphthalene (land)	Ecotoxicity, freshwater - organics	65.73	CTUe/kg
[68] Naphthalene (water)	Ecotoxicity, freshwater - organics	2261.2	CTUe/kg
[68] Naphthalene (air)	Human toxicity, cancer	1.72e-06	CTUh/kg
[68] Naphthalene (land)	Human toxicity, cancer	6.76e-07	CTUh/kg
[68] Naphthalene (water)	Human toxicity, cancer	9.15e-07	CTUh/kg
[68] Naphthalene (air)	Human toxicity, cancer - organics	1.72e-06	CTUh/kg
[68] Naphthalene (land)	Human toxicity, cancer - organics	6.76e-07	CTUh/kg
[68] Naphthalene (water)	Human toxicity, cancer - organics	9.15e-07	CTUh/kg
[68] Naphthalene (air)	Human toxicity, non-cancer	2.98e-06	CTUh/kg
[68] Naphthalene (land)	Human toxicity, non-cancer	6.08e-08	CTUh/kg
[68] Naphthalene (water)	Human toxicity, non-cancer	7.39e-08	CTUh/kg
[68] Naphthalene (air)	Human toxicity, non-cancer - organics	2.98e-06	CTUh/kg
[68] Naphthalene (land)	Human toxicity, non-cancer - organics	6.08e-08	CTUh/kg
[68] Naphthalene (water)	Human toxicity, non-cancer - organics	7.39e-08	CTUh/kg
[70] Di-(2-ethyl hexyl) phthalate (air)	Ecotoxicity, freshwater	26.352	CTUe/kg
[70] Di-(2-ethyl hexyl) phthalate (land)	Ecotoxicity, freshwater	0.19488	CTUe/kg
[70] Di-(2-ethyl hexyl) phthalate (water)	Ecotoxicity, freshwater	759.72	CTUe/kg
[70] Di-(2-ethyl hexyl) phthalate (air)	Ecotoxicity, freshwater - organics	26.352	CTUe/kg
[70] Di-(2-ethyl hexyl) phthalate (land)	Ecotoxicity, freshwater - organics	0.19488	CTUe/kg
[70] Di-(2-ethyl hexyl) phthalate (water)	Ecotoxicity, freshwater - organics	759.72	CTUe/kg
[70] Di-(2-ethyl hexyl) phthalate (air)	Human toxicity, cancer	5.51e-07	CTUh/kg
[70] Di-(2-ethyl hexyl) phthalate (land)	Human toxicity, cancer	3.48e-09	CTUh/kg
[70] Di-(2-ethyl hexyl) phthalate (water)	Human toxicity, cancer	5.91e-08	CTUh/kg
[70] Di-(2-ethyl hexyl) phthalate (air)	Human toxicity, cancer - organics	5.51e-07	CTUh/kg
[70] Di-(2-ethyl hexyl) phthalate (land)	Human toxicity, cancer - organics	3.48e-09	CTUh/kg
[70] Di-(2-ethyl hexyl) phthalate (water)	Human toxicity, cancer - organics	5.91e-08	CTUh/kg
[70] Di-(2-ethyl hexyl) phthalate (air)	Human toxicity, non-cancer	2.88e-06	CTUh/kg
[70] Di-(2-ethyl hexyl) phthalate (land)	Human toxicity, non-cancer	1.81e-08	CTUh/kg
[70] Di-(2-ethyl hexyl) phthalate (water)	Human toxicity, non-cancer	3.07e-07	CTUh/kg
[70] Di-(2-ethyl hexyl) phthalate (air)	Human toxicity, non-cancer - organics	2.88e-06	CTUh/kg
[70] Di-(2-ethyl hexyl) phthalate (land)	Human toxicity, non-cancer - organics	1.81e-08	CTUh/kg
[70] Di-(2-ethyl hexyl) phthalate (water)	Human toxicity, non-cancer - organics	3.07e-07	CTUh/kg
[71] Phenols (as total C) (air)	Ecotoxicity, freshwater	336.11	CTUe/kg
[71] Phenols (as total C) (land)	Ecotoxicity, freshwater	1146.7	CTUe/kg
[71] Phenols (as total C) (water)	Ecotoxicity, freshwater	8672	CTUe/kg
[71] Phenols (as total C) (air)	Ecotoxicity, freshwater - organics	336.11	CTUe/kg
[71] Phenols (as total C) (land)	Ecotoxicity, freshwater - organics	1146.7	CTUe/kg
[71] Phenols (as total C) (water)	Ecotoxicity, freshwater - organics	8672	CTUe/kg
[71] Phenols (as total C) (air)	Human toxicity, non-cancer	1.2e-07	CTUh/kg
[71] Phenols (as total C) (land)	Human toxicity, non-cancer	3.58e-08	CTUh/kg
[71] Phenols (as total C) (water)	Human toxicity, non-cancer	8.79e-08	CTUh/kg
[71] Phenols (as total C) (air)	Human toxicity, non-cancer - organics	1.2e-07	CTUh/kg
[71] Phenols (as total C) (land)	Human toxicity, non-cancer - organics	3.58e-08	CTUh/kg
[71] Phenols (as total C) (water)	Human toxicity, non-cancer - organics	8.79e-08	CTUh/kg
[72] Polycyclic aromatic hydrocarbons (air)	Ecotoxicity, freshwater	1137.1	CTUe/kg
[72] Polycyclic aromatic hydrocarbons (land)	Ecotoxicity, freshwater	396.4	CTUe/kg
[72] Polycyclic aromatic hydrocarbons (water)	Ecotoxicity, freshwater	119590	CTUe/kg
[72] Polycyclic aromatic hydrocarbons (air)	Ecotoxicity, freshwater - organics	1137.1	CTUe/kg
[72] Polycyclic aromatic hydrocarbons (land)	Ecotoxicity, freshwater - organics	396.4	CTUe/kg
[72] Polycyclic aromatic hydrocarbons (water)	Ecotoxicity, freshwater - organics	119590	CTUe/kg
[72] Polycyclic aromatic hydrocarbons (air)	Human toxicity, non-cancer	1.1e-06	CTUh/kg
[72] Polycyclic aromatic hydrocarbons (land)	Human toxicity, non-cancer	2.94e-08	CTUh/kg
[72] Polycyclic aromatic hydrocarbons (water)	Human toxicity, non-cancer	2.9e-07	CTUh/kg
[72] Polycyclic aromatic hydrocarbons (air)	Human toxicity, non-cancer - organics	1.1e-06	CTUh/kg
[72] Polycyclic aromatic hydrocarbons (land)	Human toxicity, non-cancer - organics	2.94e-08	CTUh/kg
[72] Polycyclic aromatic hydrocarbons (water)	Human toxicity, non-cancer - organics	2.9e-07	CTUh/kg
[73] Toluene (air)	Ecotoxicity, freshwater	0.27237	CTUe/kg
[73] Toluene (land)	Ecotoxicity, freshwater	10.094	CTUe/kg
[73] Toluene (water)	Ecotoxicity, freshwater	486.61	CTUe/kg
[73] Toluene (air)	Ecotoxicity, freshwater - organics	0.27237	CTUe/kg
[73] Toluene (land)	Ecotoxicity, freshwater - organics	10.094	CTUe/kg
[73] Toluene (water)	Ecotoxicity, freshwater - organics	486.61	CTUe/kg
[73] Toluene (air)	Human toxicity, cancer	6.49e-12	CTUh/kg
[73] Toluene (land)	Human toxicity, cancer	9.88e-10	CTUh/kg
[73] Toluene (water)	Human toxicity, cancer	2.05e-09	CTUh/kg
[73] Toluene (air)	Human toxicity, cancer - organics	6.49e-12	CTUh/kg
[73] Toluene (land)	Human toxicity, cancer - organics	9.88e-10	CTUh/kg
[73] Toluene (water)	Human toxicity, cancer - organics	2.05e-09	CTUh/kg
[73] Toluene (air)	Human toxicity, non-cancer	2.1e-09	CTUh/kg
[73] Toluene (land)	Human toxicity, non-cancer	2.15e-09	CTUh/kg
[73] Toluene (water)	Human toxicity, non-cancer	4.12e-09	CTUh/kg
[73] Toluene (air)	Human toxicity, non-cancer - organics	2.1e-09	CTUh/kg
[73] Toluene (land)	Human toxicity, non-cancer - organics	2.15e-09	CTUh/kg
[73] Toluene (water)	Human toxicity, non-cancer - organics	4.12e-09	CTUh/kg
[73] Toluene (air)	Photochemical ozone formation	1.08	kg NMVOC eq/kg
[77] Trifluralin (air)	Ecotoxicity, freshwater	3456.3	CTUe/kg
[77] Trifluralin (land)	Ecotoxicity, freshwater	5038.2	CTUe/kg
[77] Trifluralin (water)	Ecotoxicity, freshwater	831270	CTUe/kg
[77] Trifluralin (air)	Ecotoxicity, freshwater - organics	3456.3	CTUe/kg
[77] Trifluralin (land)	Ecotoxicity, freshwater - organics	5038.2	CTUe/kg
[77] Trifluralin (water)	Ecotoxicity, freshwater - organics	831270	CTUe/kg
[77] Trifluralin (air)	Human toxicity, cancer	3.37e-07	CTUh/kg
[77] Trifluralin (land)	Human toxicity, cancer	2.15e-07	CTUh/kg
[77] Trifluralin (water)	Human toxicity, cancer	1.3e-06	CTUh/kg
[77] Trifluralin (air)	Human toxicity, cancer - organics	3.37e-07	CTUh/kg
[77] Trifluralin (land)	Human toxicity, cancer - organics	2.15e-07	CTUh/kg
[77] Trifluralin (water)	Human toxicity, cancer - organics	1.3e-06	CTUh/kg
[77] Trifluralin (air)	Human toxicity, non-cancer	4.89e-06	CTUh/kg
[77] Trifluralin (land)	Human toxicity, non-cancer	3.41e-06	CTUh/kg
[77] Trifluralin (water)	Human toxicity, non-cancer	2.06e-05	CTUh/kg
[77] Trifluralin (air)	Human toxicity, non-cancer - organics	4.89e-06	CTUh/kg
[77] Trifluralin (land)	Human toxicity, non-cancer - organics	3.41e-06	CTUh/kg
[77] Trifluralin (water)	Human toxicity, non-cancer - organics	2.06e-05	CTUh/kg
[78] Xylenes (air)	Ecotoxicity, freshwater	0.074368	CTUe/kg
[78] Xylenes (land)	Ecotoxicity, freshwater	7.0478	CTUe/kg
[78] Xylenes (water)	Ecotoxicity, freshwater	337.41	CTUe/kg
[78] Xylenes (air)	Ecotoxicity, freshwater - organics	0.074368	CTUe/kg
[78] Xylenes (land)	Ecotoxicity, freshwater - organics	7.0478	CTUe/kg
[78] Xylenes (water)	Ecotoxicity, freshwater - organics	337.41	CTUe/kg
[78] Xylenes (air)	Human toxicity, cancer	4.71e-09	CTUh/kg
[78] Xylenes (land)	Human toxicity, cancer	2.23e-09	CTUh/kg
[78] Xylenes (water)	Human toxicity, cancer	3.26e-09	CTUh/kg
[78] Xylenes (air)	Human toxicity, cancer - organics	4.71e-09	CTUh/kg
[78] Xylenes (land)	Human toxicity, cancer - organics	2.23e-09	CTUh/kg
[78] Xylenes (water)	Human toxicity, cancer - organics	3.26e-09	CTUh/kg
[78] Xylenes (air)	Human toxicity, non-cancer	1.09e-07	CTUh/kg
[78] Xylenes (land)	Human toxicity, non-cancer	1.13e-08	CTUh/kg
[78] Xylenes (water)	Human toxicity, non-cancer	1.04e-08	CTUh/kg
[78] Xylenes (air)	Human toxicity, non-cancer - organics	1.09e-07	CTUh/kg
[78] Xylenes (land)	Human toxicity, non-cancer - organics	1.13e-08	CTUh/kg
[78] Xylenes (water)	Human toxicity, non-cancer - organics	1.04e-08	CTUh/kg
[79] Chlorides (as total Cl) (air)	Ecotoxicity, freshwater	21.086	CTUe/kg
[79] Chlorides (as total Cl) (land)	Ecotoxicity, freshwater	6.1714	CTUe/kg
[79] Chlorides (as total Cl) (water)	Ecotoxicity, freshwater	150.72	CTUe/kg
[79] Chlorides (as total Cl) (air)	Ecotoxicity, freshwater - inorganics	21.086	CTUe/kg
[79] Chlorides (as total Cl) (land)	Ecotoxicity, freshwater - inorganics	6.1714	CTUe/kg
[79] Chlorides (as total Cl) (water)	Ecotoxicity, freshwater - inorganics	150.72	CTUe/kg
[79] Chlorides (as total Cl) (air)	Human toxicity, non-cancer	3.35e-07	CTUh/kg
[79] Chlorides (as total Cl) (land)	Human toxicity, non-cancer	1.54e-08	CTUh/kg
[79] Chlorides (as total Cl) (water)	Human toxicity, non-cancer	2.37e-08	CTUh/kg
[79] Chlorides (as total Cl) (air)	Human toxicity, non-cancer - inorganics	3.35e-07	CTUh/kg
[79] Chlorides (as total Cl) (land)	Human toxicity, non-cancer - inorganics	1.54e-08	CTUh/kg
[79] Chlorides (as total Cl) (water)	Human toxicity, non-cancer - inorganics	2.37e-08	CTUh/kg
[80] Chlorine and inorganic compounds (as HCl) (air)	Ecotoxicity, freshwater	121.34	CTUe/kg
[80] Chlorine and inorganic compounds (as HCl) (land)	Ecotoxicity, freshwater	181.44	CTUe/kg
[80] Chlorine and inorganic compounds (as HCl) (water)	Ecotoxicity, freshwater	5964.1	CTUe/kg
[80] Chlorine and inorganic compounds (as HCl) (air)	Ecotoxicity, freshwater - inorganics	121.34	CTUe/kg
[80] Chlorine and inorganic compounds (as HCl) (land)	Ecotoxicity, freshwater - inorganics	181.44	CTUe/kg
[80] Chlorine and inorganic compounds (as HCl) (water)	Ecotoxicity, freshwater - inorganics	5964.1	CTUe/kg
[80] Chlorine and inorganic compounds (as HCl) (air)	Human toxicity, non-cancer	0.00013	CTUh/kg
[80] Chlorine and inorganic compounds (as HCl) (land)	Human toxicity, non-cancer	0.000124	CTUh/kg
[80] Chlorine and inorganic compounds (as HCl) (water)	Human toxicity, non-cancer	5.56e-05	CTUh/kg
[80] Chlorine and inorganic compounds (as HCl) (air)	Human toxicity, non-cancer - inorganics	0.00013	CTUh/kg
[80] Chlorine and inorganic compounds (as HCl) (land)	Human toxicity, non-cancer - inorganics	0.000124	CTUh/kg
[80] Chlorine and inorganic compounds (as HCl) (water)	Human toxicity, non-cancer - inorganics	5.56e-05	CTUh/kg
[80] Chlorine and inorganic compounds (as HCl) (as resource)	Resource use, minerals and metals	2.71e-05	kg Sb eq/kg
[82] Cyanides (as total CN) (air)	Ecotoxicity, freshwater	899.52	CTUe/kg
[82] Cyanides (as total CN) (water)	Ecotoxicity, freshwater	13400	CTUe/kg
[82] Cyanides (as total CN) (air)	Ecotoxicity, freshwater - inorganics	899.52	CTUe/kg
[82] Cyanides (as total CN) (water)	Ecotoxicity, freshwater - inorganics	13400	CTUe/kg
[82] Cyanides (as total CN) (air)	Human toxicity, non-cancer	3.35e-07	CTUh/kg
[82] Cyanides (as total CN) (water)	Human toxicity, non-cancer	9.61e-08	CTUh/kg
[82] Cyanides (as total CN) (air)	Human toxicity, non-cancer - inorganics	3.35e-07	CTUh/kg
[82] Cyanides (as total CN) (water)	Human toxicity, non-cancer - inorganics	9.61e-08	CTUh/kg
[83] Fluorides (as total F) (air)	Ecotoxicity, freshwater	0.34838	CTUe/kg
[83] Fluorides (as total F) (land)	Ecotoxicity, freshwater	1.2573	CTUe/kg
[83] Fluorides (as total F) (water)	Ecotoxicity, freshwater	10.203	CTUe/kg
[83] Fluorides (as total F) (air)	Ecotoxicity, freshwater - inorganics	0.34838	CTUe/kg
[83] Fluorides (as total F) (land)	Ecotoxicity, freshwater - inorganics	1.2573	CTUe/kg
[83] Fluorides (as total F) (water)	Ecotoxicity, freshwater - inorganics	10.203	CTUe/kg
[83] Fluorides (as total F) (air)	Human toxicity, non-cancer	1.27e-06	CTUh/kg
[83] Fluorides (as total F) (land)	Human toxicity, non-cancer	5.97e-07	CTUh/kg
[83] Fluorides (as total F) (water)	Human toxicity, non-cancer	3.76e-07	CTUh/kg
[83] Fluorides (as total F) (air)	Human toxicity, non-cancer - inorganics	1.27e-06	CTUh/kg
[83] Fluorides (as total F) (land)	Human toxicity, non-cancer - inorganics	5.97e-07	CTUh/kg
[83] Fluorides (as total F) (water)	Human toxicity, non-cancer - inorganics	3.76e-07	CTUh/kg
[84] Fluorine and inorganic compounds (as HF) (air)	Ecotoxicity, freshwater	0.34838	CTUe/kg
[84] Fluorine and inorganic compounds (as HF) (water)	Ecotoxicity, freshwater	10.203	CTUe/kg
[84] Fluorine and inorganic compounds (as HF) (air)	Ecotoxicity, freshwater - inorganics	0.34838	CTUe/kg
[84] Fluorine and inorganic compounds (as HF) (water)	Ecotoxicity, freshwater - inorganics	10.203	CTUe/kg
[84] Fluorine and inorganic compounds (as HF) (air)	Human toxicity, non-cancer	1.27e-06	CTUh/kg
[84] Fluorine and inorganic compounds (as HF) (land)	Human toxicity, non-cancer	5.69e-07	CTUh/kg
[84] Fluorine and inorganic compounds (as HF) (water)	Human toxicity, non-cancer	3.76e-07	CTUh/kg
[84] Fluorine and inorganic compounds (as HF) (air)	Human toxicity, non-cancer - inorganics	1.27e-06	CTUh/kg
[84] Fluorine and inorganic compounds (as HF) (land)	Human toxicity, non-cancer - inorganics	5.69e-07	CTUh/kg
[84] Fluorine and inorganic compounds (as HF) (water)	Human toxicity, non-cancer - inorganics	3.76e-07	CTUh/kg
[85] Hydrogen cyanide (air)	Ecotoxicity, freshwater	2352.5	CTUe/kg
[85] Hydrogen cyanide (land)	Ecotoxicity, freshwater	16896	CTUe/kg
[85] Hydrogen cyanide (water)	Ecotoxicity, freshwater	31157	CTUe/kg
[85] Hydrogen cyanide (air)	Ecotoxicity, freshwater - organics	2352.5	CTUe/kg
[85] Hydrogen cyanide (land)	Ecotoxicity, freshwater - organics	16896	CTUe/kg
[85] Hydrogen cyanide (water)	Ecotoxicity, freshwater - organics	31157	CTUe/kg
[85] Hydrogen cyanide (air)	Human toxicity, non-cancer	3.94e-06	CTUh/kg
[85] Hydrogen cyanide (land)	Human toxicity, non-cancer	1.31e-06	CTUh/kg
[85] Hydrogen cyanide (water)	Human toxicity, non-cancer	1.12e-06	CTUh/kg
[85] Hydrogen cyanide (air)	Human toxicity, non-cancer - organics	3.94e-06	CTUh/kg
[85] Hydrogen cyanide (land)	Human toxicity, non-cancer - organics	1.31e-06	CTUh/kg
[85] Hydrogen cyanide (water)	Human toxicity, non-cancer - organics	1.12e-06	CTUh/kg
[86] Particulate matter (air)	Particulate matter	5.49e-05	disease inc./kg
[86] Particulate matter with d ≤ 2.5 μm (air)	Particulate matter	0.000239	disease inc./kg
[88] Fluoranthene (air)	Ecotoxicity, freshwater	3020.2	CTUe/kg
[88] Fluoranthene (land)	Ecotoxicity, freshwater	1042.2	CTUe/kg
[88] Fluoranthene (water)	Ecotoxicity, freshwater	190120	CTUe/kg
[88] Fluoranthene (air)	Ecotoxicity, freshwater - organics	3020.2	CTUe/kg
[88] Fluoranthene (land)	Ecotoxicity, freshwater - organics	1042.2	CTUe/kg
[88] Fluoranthene (water)	Ecotoxicity, freshwater - organics	190120	CTUe/kg
[88] Fluoranthene (air)	Human toxicity, cancer	6.04e-06	CTUh/kg
[88] Fluoranthene (land)	Human toxicity, cancer	2.04e-06	CTUh/kg
[88] Fluoranthene (water)	Human toxicity, cancer	5.11e-05	CTUh/kg
[88] Fluoranthene (air)	Human toxicity, cancer - organics	6.04e-06	CTUh/kg
[88] Fluoranthene (land)	Human toxicity, cancer - organics	2.04e-06	CTUh/kg
[88] Fluoranthene (water)	Human toxicity, cancer - organics	5.11e-05	CTUh/kg
[88] Fluoranthene (air)	Human toxicity, non-cancer	2.99e-07	CTUh/kg
[88] Fluoranthene (land)	Human toxicity, non-cancer	1.01e-07	CTUh/kg
[88] Fluoranthene (water)	Human toxicity, non-cancer	2.53e-06	CTUh/kg
[88] Fluoranthene (air)	Human toxicity, non-cancer - organics	2.99e-07	CTUh/kg
[88] Fluoranthene (land)	Human toxicity, non-cancer - organics	1.01e-07	CTUh/kg
[88] Fluoranthene (water)	Human toxicity, non-cancer - organics	2.53e-06	CTUh/kg
[89] Isodrin (air)	Ecotoxicity, freshwater	8410.7	CTUe/kg
[89] Isodrin (land)	Ecotoxicity, freshwater	8972.5	CTUe/kg
[89] Isodrin (water)	Ecotoxicity, freshwater	2028000	CTUe/kg
[89] Isodrin (air)	Ecotoxicity, freshwater - organics	8410.7	CTUe/kg
[89] Isodrin (land)	Ecotoxicity, freshwater - organics	8972.5	CTUe/kg
[89] Isodrin (water)	Ecotoxicity, freshwater - organics	2028000	CTUe/kg
[91] Benzo(g,h,i)perylene (air)	Human toxicity, cancer	3.61e-05	CTUh/kg
[91] Benzo(g,h,i)perylene (land)	Human toxicity, cancer	1.47e-05	CTUh/kg
[91] Benzo(g,h,i)perylene (water)	Human toxicity, cancer	3.47e-05	CTUh/kg
[91] Benzo(g,h,i)perylene (air)	Human toxicity, cancer - organics	3.61e-05	CTUh/kg
[91] Benzo(g,h,i)perylene (land)	Human toxicity, cancer - organics	1.47e-05	CTUh/kg
[91] Benzo(g,h,i)perylene (water)	Human toxicity, cancer - organics	3.47e-05	CTUh/kg
