# Supplementary material for: Amalur EIS: a system for calculating the environmental impacts of industrial sites from E-PRTR records
Source: Environ Monit Assess. 2025 Jan 11;197(2):163. doi: 10.1007/s10661-024-13565-3 (PMC11723853; doi:10.1007/s10661-024-13565-3)
Supplement: Supplementary file 23 — Supplementary file13 (XLSX 19 KB) [file 10661_2024_13565_MOESM13_ESM.xlsx]

## Sheet: Table SM3
Facility	City	Country	Pollutant	Medium	Year	Reported [R]	Median [M]	[R] / [M]
Syrtveitmoen Fyllplass	Evje	Norway	Total organic carbon(as total C or COD/3)	Land	2008	4300	0.0002515	1.70974e+07
Vefas deponi Stengelsmoen	Alta	Norway	Total organic carbon(as total C or COD/3)	Land	2007	1700	0.000765	2.22222e+06
Saint Roch Couvin sa	COUVIN	Belgium	Benzo(g,h,i)perylene	Air	2007	7.5	2.2e-05	340909
Stabilimento di Mantova	MANTOVA	Italy	Hydro-fluorocarbons	Air	2007	2680	0.3	8933.33
Centralno postrojenje za prečišćavanje otpadnih voda u Cvetojevcu	Kragujevac-grad	Serbia	Copper and compounds (as Cu)	Water	2017	462000	289	1598.62
DELIMARA POWER STATION	MARSAXLOKK	Malta	Chromium and compounds (as Cr)	Water	2017	693000	444.5	1559.06
EDAR EL PRAT DE LLOBREGAT	Prat de Llobregat, El	Spain	Simazine	Water	2014	2120	1.66	1277.11
Impianto di depurazione di Paese - via Brondi	PAESE	Italy	Organotin compounds(as total Sn)	Water	2021	94.41	0.08	1180.13
EN-PRO Entsorgungsgesellschaft mbH	Niederkassel	Germany	Chlorofluorocarbons	Air	2017	112	0.1	1120
Stadtwerke Leipzig GmbH	Lutherstadt Wittenberg	Germany	Carbon dioxide excluding biomass	Air	2012	222000	199.5	1112.78
EXPLOTACIÓN PORCINA (UNIFICADO) HERMANOS MATAS DE HUERTA S.L.	HUERTA DE LA OBISPALIA	Spain	Methane	Air	2018	145000000	145000	1000
MM Kotkamills Oy, Kotkan tehtaat	Kotka	Finland	Chromium and compounds (as Cr)	Water	2020	56300	58.4	964.041
Heikas Oy ja Kauhapork Oy, Sianlihan tuotanto	Kauhava	Finland	Ammonia	Air	2018	15900000	17300	919.075
InBW scrl - site de Wavre	Wavre	Belgium	Di-(2-ethyl hexyl) phthalate	Water	2014	7930	8.665	915.176
MM Kotkamills Oy, Kotkan tehtaat	Kotka	Finland	Chromium and compounds (as Cr)	Water	2019	52400	58.4	897.26
DJP - De Hoop BV	Eerbeek	Netherlands	Nitrogen oxides	Air	2021	126000000	145000	868.966
EDAR TERRASSA	Terrassa	Spain	Nonylphenol and Nonylphenol ethoxylates	Water	2017	3980	5	796
SOCIETA' AGRICOLA BRUNELLO LUIGINO E BRUNELLO STEFANO SOCIETA' SEMPLICE	SALETTO	Italy	Ammonia	Air	2015	22100000	34412	642.218
Isd Dunaferr Zrt.	Dunaújváros	Hungary	Phenols (as total C)	Water	2020	128000	203	630.542
STEP - ANGERS LA BAUMETTE	ANGERS	France	Polychlorinated biphenyls	Land	2009	483	0.8	603.75
North Everest	--	United Kingdom	Toluene	Water	2019	328000	567	578.483
STEP - ANGERS LA BAUMETTE	ANGERS	France	Polychlorinated biphenyls	Water	2009	121	0.215	562.791
ETAR de Lordelo (CI)	LORDELO GMR	Portugal	Di-(2-ethyl hexyl) phthalate	Water	2010	1710	3.25	526.154
SC ALTUR SA SLATINA	Slatina	Romania	PCDD + PCDF (dioxins + furans) (as Teq)	Air	2007	0.09	0.00018	500
SC ALTUR SA SLATINA	Slatina	Romania	PCDD + PCDF (dioxins + furans) (as Teq)	Air	2008	0.089	0.00018	494.444
CALERA DE ALZO, S.L. (CALERA DE ALZO-ALZO)	ALTZO	Spain	Nitrogen oxides	Air	2007	54300000	110000	493.636
CAF-BEASAIN	BEASAIN	Spain	Zinc and compounds (as Zn)	Water	2010	63200	132.5	476.981
Przedsiębiorstwo Wodociągów i Kanalizacji Sp. z o.o., Zakład oczyszczania ścieków	Przemyśl	Poland	Zinc and compounds (as Zn)	Water	2007	100000	210	476.19
Varna power station	Езерово	Bulgaria	Carbon monoxide	Air	2021	407162000	882000	461.635
INOVYN Manufacturing Belgium	Jemeppe-Sur-Sambre	Belgium	PCDD + PCDF (dioxins + furans) (as Teq)	Water	2018	0.0553	0.0001515	365.017
The Lycra Company	Londonderry	United Kingdom	Hydrochlorofluorocarbons	Air	2012	23700	67	353.731
Ogranak Termoelektrane Nikola Tesla - TE Kolubara	Beograd-Lazarevac	Serbia	Arsenic and compounds (as As)	Water	2012	24600	73	336.986
ENIPOWER S.P.A. - Stabilimento di Brindisi	BRINDISI	Italy	Nitrous oxide	Air	2020	12676000	38900	325.861
EDAR BESÒS	Barcelona	Spain	Simazine	Water	2014	12300	37.8	325.397
STEP - AGDE	AGDE	France	Zinc and compounds (as Zn)	Water	2012	58400	181	322.652
Elektrárna Ledvice	Bílina	Czechia	Chlorine and inorganic compounds (as HCl)	Air	2018	6.4906e+06	21150	306.884
Magnus	--	United Kingdom	Anthracene	Water	2018	500	1.71	292.398
CARDIFF WWTW	Cardiff	United Kingdom	Dichloromethane	Water	2019	3730	13	286.923
ETAR Espinho (CI)	Paramos	Portugal	Nonylphenol and Nonylphenol ethoxylates	Water	2009	1160	4.47	259.508
North Everest	--	United Kingdom	Benzene	Water	2019	250000	1010	247.525
Norðurál Grundartangi ehf.	Akranes	Iceland	Non-methane volatile organic compounds	Air	2011	97	0.4	242.5
Enel Produzione S.p.A. - Centrale Sulcis "Grazie Deledda"	PORTOSCUSO	Italy	Arsenic and compounds (as As)	Water	2014	7450	31.6	235.759
Grupa Azoty Zakłady Chemiczne "POLICE" SA	Police	Poland	Mercury and compounds (as Hg)	Water	2007	1010	4.32	233.796
Claymore Alpha	--	United Kingdom	Anthracene	Water	2019	372	1.61	231.056
VENCOREX FRANCE	LE PONT DE CLAIX	France	Pentachlorobenzene	Water	2009	640	2.8	228.571
Nordkalk Sp. z o.o. Zakład Miedzianka	Miedzianka	Poland	Arsenic and compounds (as As)	Water	2019	25200	113	223.009
InBW scrl - site de Wavre	Wavre	Belgium	Zinc and compounds (as Zn)	Water	2012	71400	324.5	220.031
SOLVAY RHODIA OPÉRATIONS	SALINDRES	France	Hydrochlorofluorocarbons	Air	2007	215000	1010	212.871
ETAR Ribeira de Moinhos (CI)	VILA NOVA DE SANTO ANDRÉ	Portugal	Di-(2-ethyl hexyl) phthalate	Water	2011	6020	28.3	212.721
Magnus	--	United Kingdom	Anthracene	Water	2019	356	1.71	208.187
3M BELGIUM	Zwijndrecht	Belgium	Hydro-fluorocarbons	Air	2018	135000	662	203.927
Kymen Vesi Oy, Mussalon jätevesilaitos	Kotka	Finland	Tetrachloromethane	Water	2012	605	3.05	198.361
Thistle Alpha	--	United Kingdom	Anthracene	Water	2018	419	2.295	182.571
3M BELGIUM	Zwijndrecht	Belgium	Hydro-fluorocarbons	Air	2019	120000	662	181.269
SOLVAY RHODIA OPÉRATIONS	SALINDRES	France	Hydro-fluorocarbons	Air	2007	150000	847.5	176.991
REFINERÍA DE TENERIFE Y COTESA	SANTA CRUZ DE TENERIFE	Spain	Polycyclic aromatic hydrocarbons	Water	2012	1450	8.42	172.209
EDAR TEIÀ	Teià	Spain	Di-(2-ethyl hexyl) phthalate	Water	2013	983	5.72	171.853
Impianto di depurazione di Mantova	MANTOVA	Italy	Arsenic and compounds (as As)	Water	2012	2550	15.3151	166.502
Reykjagarður hf.	Hella	Iceland	Particulate matter	Air	2018	970290	5920	163.9
MARCEGAGLIA SPECIALTIES S.P.A - STABILIMENTO DI GAZOLDO DEGLI IPPOLITI	GAZOLDO DEGLI IPPOLITI	Italy	Nickel and compounds (as Ni)	Water	2013	7460	46.2	161.472
MOL Petrolkémia Zrt.	Tiszaújváros	Hungary	Phenols (as total C)	Water	2018	5690	36	158.056
STEP - LE PETIT-QUEVILLY	PETIT-QUEVILLY	France	Di-(2-ethyl hexyl) phthalate	Water	2008	6310	40.6	155.419
Lusosider Aços Planos (CI)	ALDEIA DE PAIO PIRES	Portugal	Phenols (as total C)	Water	2007	4950	32.1	154.206
locatie Nauerna (Zaanstad)	Assendelft	Netherlands	Chlorofluorocarbons	Air	2009	2160	14.6	147.945
PPC S.A. LIGNITIKI MEGALOPOLIS (SES UNIT III)	MEGALOPOLI	Greece	Sulphur oxides	Air	2007	229000000	1560000	146.795
Total Lindsey Oil Refinery EPR/TP3633NH	North Killingholme	United Kingdom	1,1,2,2-tetrachloroethane	Air	2008	16000	109.5	146.119
EDAR TARRAGONA	Tarragona	Spain	Triphenyltin and compounds	Water	2019	1240	8.495	145.968
Givaudan Nederland B.V. (Naarden)	Naarden	Netherlands	Hydrochlorofluorocarbons	Air	2009	317	2.3	137.826
Tern Alpha	--	United Kingdom	Lead and compounds (as Pb)	Water	2007	8720	63.85	136.57
locatie Wieringermeer (Middenmeer)	Middenmeer	Netherlands	Chlorofluorocarbons	Air	2009	501	3.69	135.772
PPC S.A. LIGNITIKI MEGALOPOLIS (SES UNIT III)	MEGALOPOLI	Greece	Sulphur oxides	Air	2008	210000000	1560000	134.615
Grain LNG Site EPR/BV5572IB	ROCHESTER	United Kingdom	Methane	Air	2010	535000	4000	133.75
Shin-Etsu PVC BV (VCM Botlek)	Botlek Rotterdam	Netherlands	Hydrochlorofluorocarbons	Air	2009	1180	9	131.111
PRAYON	Engis	Belgium	Chromium and compounds (as Cr)	Water	2018	17000	131	129.771
Versalis S.p.A.	PRIOLO GARGALLO	Italy	Naphthalene	Water	2018	10026	77.4	129.535
Reykjagarður hf.	Hella	Iceland	Particulate matter	Air	2013	764000	5920	129.054
Thistle Alpha	--	United Kingdom	Anthracene	Water	2019	296	2.295	128.976
Grain LNG Site EPR/BV5572IB	ROCHESTER	United Kingdom	Methane	Air	2009	493000	4000	123.25
CBR sa - Site de Lixhe	Lixhe	Belgium	Benzo(g,h,i)perylene	Air	2007	4.27	0.0351	121.652
PPC S.A. LIGNITIKI MEGALOPOLIS (SES UNIT III)	MEGALOPOLI	Greece	Sulphur oxides	Air	2009	184000000	1560000	117.949
STATIA DE EPURARE SUCEAVA	Suceava	Romania	Phenols (as total C)	Water	2007	10800	92.3	117.01
Murchison	--	United Kingdom	Hydrochlorofluorocarbons	Air	2011	4000	35	114.286
ARCELORMITTAL FRANCE DUNKERQUE	DUNKERQUE	France	Phenols (as total C)	Water	2016	16200	145	111.724
EDAR GALINDO	Sestao	Spain	Mercury and compounds (as Hg)	Water	2007	765	6.91	110.709
Edwin Richards Landfill Site EPR/BU0834IP	WARLEY	United Kingdom	Methane	Air	2008	17000000	154500	110.032
Franzefoss Gjenvinning Husøya	Frei	Norway	Total organic carbon(as total C or COD/3)	Air	2014	3560	32.55	109.37
EDAR BESÒS	Barcelona	Spain	Atrazine	Water	2014	3900	35.75	109.091
Impianto di depurazione di ROVERETO	ROVERETO	Italy	Total nitrogen	Water	2007	6550000	60125	108.94
3M BELGIUM	Zwijndrecht	Belgium	Hydro-fluorocarbons	Air	2020	70432	662	106.393
Duslo a.s. OZ Istrochem	Bratislava - Nové Mesto	Slovakia	Di-(2-ethyl hexyl) phthalate	Water	2007	647	6.2	104.355
AVV I/S Energianlæg	Hjørring	Denmark	Mercury and compounds (as Hg)	Air	2012	13	0.127	102.362
SOUTHEND ON SEA STW	SOUTHEND ON SEA	United Kingdom	Naphthalene	Water	2008	3250	31.75	102.362
Triton (Guillemot West) FPSO	--	United Kingdom	Anthracene	Water	2019	217	2.14	101.402
Provozovna Třinec	Třinec	Czechia	Zinc and compounds (as Zn)	Air	2007	79400	786	101.018
Cellulose plant Sviloza	Свищов	Bulgaria	Total organic carbon(as total C or COD/3)	Water	2008	33300000	330186	100.852
Orkuveita Reykjavíkur	Reykjavík	Iceland	Nickel and compounds (as Ni)	Water	2013	10400	104	100
AZIENDA AGRICOLA PANIGATI ERMINIO GIUSEPPE	ZINASCO	Italy	Ammonia	Air	2017	2320000	23200	100
MAIANTI BRUNO E C. S.S.	GABBIONETA-BINANUOVA	Italy	Ammonia	Air	2012	1820000	18200	100
