# Supplementary material for: Amalur EIS: a system for calculating the environmental impacts of industrial sites from E-PRTR records
Source: Environ Monit Assess. 2025 Jan 11;197(2):163. doi: 10.1007/s10661-024-13565-3 (PMC11723853; doi:10.1007/s10661-024-13565-3)
Supplement: Supplementary file 24 — Supplementary file14 (XLSX 20 KB) [file 10661_2024_13565_MOESM14_ESM.xlsx]

## Sheet: Table SM4
Pollutant	Medium	Release	Trend	Slope
[#01] Methane	Air	2.72727e+10	Accelerated decrease	-8.58643e+07
[#02] Carbon monoxide	Air	4.70309e+10	Accelerated decrease	-9.26871e+07
[#03] Carbon dioxide	Air	2.69194e+13	Accelerated decrease	-6.31082e+10
[#03] Carbon dioxide excluding biomass	Air	4.07454e+12	Accelerated increase	2.06143e+09
[#04] Hydro-fluorocarbons	Air	1.28197e+07	Accelerated decrease	-73311.5
[#05] Nitrous oxide	Air	1.04512e+09	Accelerated decrease	-7.2433e+06
[#06] Ammonia	Air	3.12934e+09	Accelerated increase	2.18076e+06
[#06] Ammonia	Water	237908	Moderate decrease	-1659.8
[#07] Non-methane volatile organic compounds	Air	6.60344e+09	Accelerated decrease	-2.56724e+07
[#08] Nitrogen oxides	Air	3.17818e+10	Accelerated decrease	-1.47581e+08
[#09] Perfluorocarbons	Air	1.69609e+08	Accelerated increase	2.01839e+06
[#10] Sulphur hexafluoride	Air	303346	Moderate decrease	-2324.13
[#11] Sulphur oxides	Air	3.78877e+10	Accelerated decrease	-2.92141e+08
[#11] Sulphur oxides	Water	6418900	Accelerated increase	137154
[#12] Total nitrogen	Air	229777	Moderate decrease	-2695.45
[#12] Total nitrogen	Land	7.66544e+06	Accelerated decrease	-159501
[#12] Total nitrogen	Water	6.45957e+09	Accelerated decrease	-1.32344e+07
[#13] Total phosphorus	Land	4.33645e+06	Accelerated decrease	-99377.3
[#13] Total phosphorus	Water	6.47939e+08	Accelerated decrease	-1.73346e+06
[#14] Hydrochlorofluorocarbons	Air	5.88418e+06	Accelerated decrease	-71264.1
[#15] Chlorofluorocarbons	Air	967643	Moderate decrease	-8336.21
[#16] Halons	Air	119657	Moderate decrease	-497.162
[#17] Arsenic and compounds (as As)	Air	448789	Moderate decrease	-1785.59
[#17] Arsenic and compounds (as As)	Land	4960.8	Moderate decrease	-64.6743
[#17] Arsenic and compounds (as As)	Water	1.1172e+06	Moderate increase	183.288
[#18] Cadmium and compounds (as Cd)	Air	166437	Moderate decrease	-650.325
[#18] Cadmium and compounds (as Cd)	Land	2520.6	Moderate decrease	-48.9657
[#18] Cadmium and compounds (as Cd)	Water	271081	Moderate decrease	-414.904
[#19] Chromium and compounds (as Cr)	Air	1.15142e+06	Moderate decrease	-5459.05
[#19] Chromium and compounds (as Cr)	Land	71907.5	Moderate decrease	-1163.25
[#19] Chromium and compounds (as Cr)	Water	6.45671e+06	Accelerated decrease	-36917.2
[#20] Copper and compounds (as Cu)	Air	1.54048e+06	Moderate decrease	-6449.59
[#20] Copper and compounds (as Cu)	Land	479902	Moderate decrease	-7134.74
[#20] Copper and compounds (as Cu)	Water	6.87769e+06	Accelerated decrease	-12807.3
[#21] Mercury and compounds (as Hg)	Air	400752	Moderate decrease	-1411.46
[#21] Mercury and compounds (as Hg)	Land	1110.35	Moderate decrease	-18.0858
[#21] Mercury and compounds (as Hg)	Water	67746.3	Moderate decrease	-415.525
[#22] Nickel and compounds (as Ni)	Air	3.10804e+06	Accelerated decrease	-20167.7
[#22] Nickel and compounds (as Ni)	Land	44064.5	Moderate decrease	-661.721
[#22] Nickel and compounds (as Ni)	Water	4.08688e+06	Accelerated decrease	-13163.1
[#23] Lead and compounds (as Pb)	Air	4.29797e+06	Accelerated decrease	-27780.1
[#23] Lead and compounds (as Pb)	Land	187050	Moderate decrease	-3123.66
[#23] Lead and compounds (as Pb)	Water	2.16749e+06	Accelerated decrease	-11332.9
[#24] Zinc and compounds (as Zn)	Air	1.20223e+07	Accelerated decrease	-46530.9
[#24] Zinc and compounds (as Zn)	Land	1.74895e+06	Accelerated decrease	-28640.3
[#24] Zinc and compounds (as Zn)	Water	2.99012e+07	Accelerated decrease	-68816.9
[#25] Alachlor	Water	247.097	Slight increase	0.775607
[#26] Aldrin	Water	1653.51	Moderate decrease	-10.6042
[#27] Atrazine	Water	5377.04	Slight increase	0.238837
[#28] Chlordane	Water	88.086	Slight decrease	-3.8714
[#29] Chlordecone	Water	230.36	Slight decrease	-0.758137
[#30] Chlorfenvinphos	Water	131.47	Slight increase	1.07332
[#31] Chloro-alkanes, C10-C13	Water	3918.53	Moderate decrease	-17.0532
[#32] Chlorpyrifos	Water	1192.27	Moderate increase	14.3463
[#33] DDT	Water	386.317	Slight decrease	-1.05921
[#34] 1,2-dichloroethane	Air	13710542	Accelerated decrease	-42003
[#34] 1,2-dichloroethane	Land	3212	Moderate decrease	-135.6
[#34] 1,2-dichloroethane	Water	87159	Moderate decrease	-671.559
[#35] Dichloromethane	Air	4.12963e+07	Accelerated decrease	-130627
[#35] Dichloromethane	Water	188747	Moderate decrease	-1509.13
[#36] Dieldrin	Water	1711.75	Moderate decrease	-12.4825
[#37] Diuron	Water	8298.28	Moderate decrease	-17.5275
[#38] Endosulphan	Water	220.577	Slight decrease	-0.216933
[#39] Endrin	Water	875.342	Slight decrease	-2.57645
[#40] Halogenated organic compounds (as AOX)	Land	36924.5	Moderate decrease	-159.932
[#40] Halogenated organic compounds (as AOX)	Water	5.44557e+07	Accelerated decrease	-94392
[#41] Heptachlor	Water	301.937	Slight increase	0.75315
[#42] Hexachlorobenzene	Air	991.276	Slight increase	0.824484
[#42] Hexachlorobenzene	Water	3004.91	Moderate increase	39.9442
[#43] Hexachlorobutadiene	Water	9686.21	Moderate increase	111.299
[#44] 1,2,3,4,5,6-hexachlorocyclohexane	Water	6489.8	Moderate decrease	-75.6923
[#45] Lindane	Air	47.2	Slight decrease	-0.88
[#45] Lindane	Water	1081.74	Slight decrease	-3.4205
[#46] Mirex	Water	92.6	Slight decrease	-0.677215
[#47] PCDD + PCDF (dioxins + furans) (as Teq)	Air	1061.65	Moderate increase	15.2559
[#47] PCDD + PCDF (dioxins + furans) (as Teq)	Land	0.215	Slight decrease	-0.211
[#47] PCDD + PCDF (dioxins + furans) (as Teq)	Water	15.7962	Slight decrease	-0.253195
[#48] Pentachlorobenzene	Air	3207.85	Moderate decrease	-93.3677
[#48] Pentachlorobenzene	Water	1919.56	Moderate decrease	-16.3144
[#49] Pentachlorophenol	Air	3091.5	Moderate decrease	-73.1821
[#49] Pentachlorophenol	Water	5235.66	Slight decrease	-3.55335
[#50] Polychlorinated biphenyls	Air	2566.82	Moderate decrease	-27.202
[#50] Polychlorinated biphenyls	Land	613.984	Moderate decrease	-10.968
[#50] Polychlorinated biphenyls	Water	2342.23	Moderate increase	12.1829
[#51] Simazine	Water	23941.9	Moderate increase	80.5032
[#52] Tetrachloroethylene	Air	4.80733e+06	Accelerated decrease	-48883
[#52] Tetrachloroethylene	Land	8.83e-10	Slight increase	1.4575e-10
[#52] Tetrachloroethylene	Water	48047.4	Moderate decrease	-221.098
[#53] Tetrachloromethane	Air	693370	Moderate decrease	-4722.89
[#53] Tetrachloromethane	Water	29469.6	Moderate decrease	-55.2976
[#54] Trichlorobenzenes (all isomers)	Air	2998.9	Moderate decrease	-34.8586
[#54] Trichlorobenzenes (all isomers)	Water	10989.9	Moderate decrease	-61.1258
[#55] 1,1,1-trichloroethane	Air	596868	Moderate decrease	-4111.94
[#55] 1,1,1-trichloroethane	Land	7.5e-10	Slight increase	8.75e-11
[#55] 1,1,1-trichloroethane	Water	0.65007	Slight increase	0.0225093
[#56] 1,1,2,2-tetrachloroethane	Air	47752.5	Moderate decrease	-717.141
[#57] Trichloroethylene	Air	4.45297e+06	Accelerated decrease	-65591.2
[#57] Trichloroethylene	Water	45167.9	Moderate decrease	-285.117
[#58] Trichloromethane	Air	2.425e+06	Moderate decrease	-6826.73
[#58] Trichloromethane	Water	189474	Moderate decrease	-958.46
[#59] Toxaphene	Water	136.24	Slight decrease	-0.185753
[#60] Vinyl chloride	Air	9039738	Accelerated decrease	-37611.7
[#60] Vinyl chloride	Water	43295.4	Moderate increase	400.437
[#61] Anthracene	Air	107642	Moderate decrease	-1272.56
[#61] Anthracene	Land	2.58	Slight decrease	-0.26
[#61] Anthracene	Water	12532.8	Moderate increase	17.5404
[#62] Benzene	Air	4.36148e+07	Accelerated decrease	-177133
[#62] Benzene	Water	2.82802e+07	Accelerated decrease	-151505
[#63] Brominated diphenylethers	Air	0.02	Slight increase	0.016
[#63] Brominated diphenylethers	Water	1543.1	Slight increase	7.029
[#64] Nonylphenol and Nonylphenol ethoxylates	Water	545837	Moderate decrease	-5800.78
[#65] Ethyl benzene	Air	1797	Moderate increase	13.5
[#65] Ethyl benzene	Water	1.72618e+06	Moderate decrease	-6594.08
[#66] Ethylene oxide	Air	536442	Moderate decrease	-4273.41
[#66] Ethylene oxide	Water	1504.63	Moderate increase	28.1553
[#67] Isoproturon	Water	1.45466e+06	Accelerated decrease	-23467.8
[#68] Naphthalene	Air	2.20706e+06	Accelerated decrease	-25734.1
[#68] Naphthalene	Land	14.979	Slight decrease	-1.64678
[#68] Naphthalene	Water	1.79075e+06	Moderate decrease	-6581.84
[#69] Organotin compounds(as total Sn)	Water	34019.3	Moderate decrease	-152.104
[#70] Di-(2-ethyl hexyl) phthalate	Air	84218.2	Moderate decrease	-1199.99
[#70] Di-(2-ethyl hexyl) phthalate	Water	287026	Moderate decrease	-889.348
[#71] Phenols (as total C)	Air	300950	Moderate decrease	-1725.46
[#71] Phenols (as total C)	Land	607.6	Moderate decrease	-169.6
[#71] Phenols (as total C)	Water	1.1266e+07	Accelerated decrease	-41953
[#72] Polycyclic aromatic hydrocarbons	Air	1.00754e+06	Moderate decrease	-8556.3
[#72] Polycyclic aromatic hydrocarbons	Land	410.91	Slight decrease	-7.21689
[#72] Polycyclic aromatic hydrocarbons	Water	164735	Moderate increase	2344.01
[#73] Toluene	Air	1.05617e+06	Moderate increase	117.663
[#73] Toluene	Water	2.16651e+07	Accelerated decrease	-111507
[#74] Tributyltin and compounds	Water	41657.1	Moderate decrease	-710.23
[#75] Triphenyltin and compounds	Water	1778.44	Moderate increase	19.1627
[#76] Total organic carbon(as total C or COD/3)	Air	995085	Moderate increase	1106.78
[#76] Total organic carbon(as total C or COD/3)	Land	26888	Moderate increase	1243.47
[#76] Total organic carbon(as total C or COD/3)	Water	1.05778e+10	Accelerated decrease	-3.18582e+07
[#77] Trifluralin	Water	199.439	Slight increase	0.832171
[#78] Xylenes	Air	289110	Accelerated increase	21515
[#78] Xylenes	Water	6.67118e+06	Accelerated decrease	-31900.6
[#79] Chlorides (as total Cl)	Air	2644	Moderate decrease	-750.4
[#79] Chlorides (as total Cl)	Land	8612129140	Accelerated decrease	-3.35582e+07
[#79] Chlorides (as total Cl)	Water	2.64129e+11	Accelerated decrease	-1.77741e+08
[#80] Chlorine and inorganic compounds (as HCl)	Air	4.28264e+08	Accelerated decrease	-1.78258e+06
[#80] Chlorine and inorganic compounds (as HCl)	Water	545.5	Moderate decrease	-378.5
[#81] Asbestos	Air	6.5	Slight decrease	-0.0686747
[#81] Asbestos	Water	4768.91	Slight increase	2.48093
[#82] Cyanides (as total CN)	Water	2.04957e+06	Moderate decrease	-9561.25
[#83] Fluorides (as total F)	Air	4.65265e+06	Moderate decrease	-5712.06
[#83] Fluorides (as total F)	Water	1.58241e+08	Accelerated decrease	-178496
[#84] Fluorine and inorganic compounds (as HF)	Air	9.8143e+07	Accelerated decrease	-766357
[#85] Hydrogen cyanide	Air	3.47424e+06	Accelerated increase	14299.1
[#85] Hydrogen cyanide	Water	0.167	Slight decrease	-0.007
[#86] Particulate matter	Air	1.88479e+09	Accelerated decrease	-1.32887e+07
[#86] Particulate matter with a diameter of 2.5 micrometers or less	Air	1.01987e+06	Accelerated decrease	-17886.1
[#87] Octylphenols and Octylphenol ethoxylates	Water	16685.9	Moderate decrease	-154.945
[#88] Fluoranthene	Air	23399.6	Moderate increase	21.3314
[#88] Fluoranthene	Land	3.2325e-09	Slight decrease	-2.7675e-09
[#88] Fluoranthene	Water	36570.5	Moderate decrease	-561.403
[#89] Isodrin	Water	992.659	Slight decrease	-2.98457
[#90] Hexabromobiphenyl	Land	8.26	Slight decrease	-0.72
[#90] Hexabromobiphenyl	Water	80.436	Slight decrease	-1.89985
[#91] Benzo(g,h,i)perylene	Air	10279.4	Moderate decrease	-105.511
[#91] Benzo(g,h,i)perylene	Land	8.53e-11	Slight increase	6.53e-11
[#91] Benzo(g,h,i)perylene	Water	3382.61	Moderate decrease	-19.7909
