# Supplementary material for: Amalur EIS: a system for calculating the environmental impacts of industrial sites from E-PRTR records
Source: Environ Monit Assess. 2025 Jan 11;197(2):163. doi: 10.1007/s10661-024-13565-3 (PMC11723853; doi:10.1007/s10661-024-13565-3)
Supplement: Supplementary file 25 — Supplementary file15 (XLSX 24 KB) [file 10661_2024_13565_MOESM15_ESM.xlsx]

## Sheet: Table SM5
Impact Category	Facility	Activity Sector	Region	Country	Impact (2007-2021)		Total %	Top 10 %
Acidification	All facilities	All activity sectors	All regions	All countries	8.2602e+10	mol H+ eq/kg	0.132281	1
Acidification	Maritsa East 2 power station	Energy sector	Югоизточен	Bulgaria	2568508000	mol H+ eq/kg	0.031095	0.235068
Acidification	Ogranak Termoelektrane Nikola Tesla - TENT A	Energy sector	Београдски регион	Serbia	1249121000	mol H+ eq/kg	0.0151222	0.114319
Acidification	PGE Górnictwo i Energetyka Konwencjonalna S.A., Oddział Elektrownia Bełchatów	Energy sector	Łódzkie	Poland	1240188944	mol H+ eq/kg	0.015014	0.113501
Acidification	Ogranak Termoelektrane Nikola Tesla - TENT B	Energy sector	Београдски регион	Serbia	1043450000	mol H+ eq/kg	0.0126323	0.0954959
Acidification	Ogranak Termoelektrane i kopovi Kostolac - TE Kostolac B	Energy sector	Регион Јужне и Источне Србије	Serbia	984821800	mol H+ eq/kg	0.0119225	0.0901303
Acidification	PPC S.A. LIGNITIKI MEGALOPOLIS (SES UNIT III)	Energy sector	Πελοπόννησος	Greece	931350700	mol H+ eq/kg	0.0112752	0.0852367
Acidification	SUCURSALA ELECTROCENTRALE TURCENI	Energy sector	Sud-Vest Oltenia	Romania	899303000	mol H+ eq/kg	0.0108872	0.0823037
Acidification	CENTRAL TERMICA DE ANDORRA	Energy sector	Aragón	Spain	676281870	mol H+ eq/kg	0.00818724	0.0618929
Acidification	ENEA Wytwarzanie Spółka z ograniczoną odpowiedzialnością	Energy sector	Mazowiecki regionalny	Poland	667639438	mol H+ eq/kg	0.00808261	0.061102
Acidification	Drax Power Station EPR/VP3530LS	Energy sector	North Yorkshire	United Kingdom	665978090	mol H+ eq/kg	0.0080625	0.0609499
Climate change	All facilities	All activity sectors	All regions	All countries	3.23928e+13	kg CO2 eq/kg	0.112184	1
Climate change	LEAG, Kraftwerk Jänschwalde	Energy sector	Brandenburg	Germany	553556538600	kg CO2 eq/kg	0.0170889	0.152328
Climate change	RWE Power AG - Kraftwerk Neurath	Energy sector	Düsseldorf	Germany	470736480100	kg CO2 eq/kg	0.0145321	0.129538
Climate change	RWE Power AG	Energy sector	Köln	Germany	459100693100	kg CO2 eq/kg	0.0141729	0.126336
Climate change	Drax Power Station EPR/VP3530LS	Energy sector	North Yorkshire	United Kingdom	432824742300	kg CO2 eq/kg	0.0133617	0.119105
Climate change	RWE Power AG Kraftwerk Niederaußem	Energy sector	Köln	Germany	419818173900	kg CO2 eq/kg	0.0129602	0.115526
Climate change	PGE Górnictwo i Energetyka Konwencjonalna S.A., Oddział Elektrownia Bełchatów	Energy sector	Łódzkie	Poland	372029157200	kg CO2 eq/kg	0.0114849	0.102375
Climate change	Kraftwerk Boxberg	Energy sector	Dresden	Germany	277327131300	kg CO2 eq/kg	0.00856137	0.0763152
Climate change	LEAG, Kraftwerk Schwarze Pumpe	Energy sector	Brandenburg	Germany	247341598400	kg CO2 eq/kg	0.00763569	0.0680637
Climate change	Enefit Power AS, Eesti elektrijaam	Energy sector	Eesti	Estonia	215306322390	kg CO2 eq/kg	0.00664672	0.0592482
Climate change	LEAG Lausitz Energie Kraftwerke AG Kraftwerk Lippendorf	Energy sector	Leipzig	Germany	185929925220	kg CO2 eq/kg	0.00573985	0.0511644
Ecotoxicity, freshwater	All facilities	All activity sectors	All regions	All countries	4.18786e+13	CTUe/kg	0.328064	1
Ecotoxicity, freshwater	Dow Deutschland Anlagenges. mbH Werk Stade	Chemical industry	Lüneburg	Germany	2.44957e+12	CTUe/kg	0.0584921	0.178295
Ecotoxicity, freshwater	Stabilimento di Scarlino	Chemical industry	Toscana	Italy	1.99466e+12	CTUe/kg	0.0476296	0.145184
Ecotoxicity, freshwater	SOLVAY CHIMICA ITALIA S.P.A. ROSIGNANO	Chemical industry	Toscana	Italy	1.75057e+12	CTUe/kg	0.0418011	0.127417
Ecotoxicity, freshwater	Solvay Chemicals GmbH	Chemical industry	Düsseldorf	Germany	1.22349e+12	CTUe/kg	0.0292152	0.0890534
Ecotoxicity, freshwater	Werk Werra Standort Hattorf	Mineral industry	Kassel	Germany	1.16175e+12	CTUe/kg	0.0277408	0.0845591
Ecotoxicity, freshwater	ZAKŁAD PRODUKCYJNY "JANIKOSODA" W JANIKOWIE	Chemical industry	Kujawsko-pomorskie	Poland	1.15108e+12	CTUe/kg	0.0274861	0.0837826
Ecotoxicity, freshwater	SOLVAY QUIMICA (FÁBRICA DE TORRELAVEGA)	Chemical industry	Cantabria	Spain	1.14936e+12	CTUe/kg	0.0274451	0.0836579
Ecotoxicity, freshwater	Emschergenossenschaft Klärwerk Emschermündung	Waste and waste-water management	Düsseldorf	Germany	1.00534e+12	CTUe/kg	0.0240061	0.0731749
Ecotoxicity, freshwater	SOLVAY OPERATIONS FRANCE	Chemical industry	Lorraine	France	9.68955e+11	CTUe/kg	0.0231372	0.0705266
Ecotoxicity, freshwater	NOVACARB	Chemical industry	Lorraine	France	8.84089e+11	CTUe/kg	0.0211108	0.0643495
Eutrophication, freshwater	All facilities	All activity sectors	All regions	All countries	6.48156e+08	kg P eq/kg	0.136707	1
Eutrophication, freshwater	BECKTON STW	Waste and waste-water management	Inner London — East	United Kingdom	18081000	kg P eq/kg	0.027896	0.204058
Eutrophication, freshwater	EYDAP S.A. - PSYTTALIA WASTEWATER TREATMENT PLANT	Waste and waste-water management	Aττική	Greece	10359000	kg P eq/kg	0.0159823	0.116909
Eutrophication, freshwater	DEPURATORE ROMA SUD	Waste and waste-water management	Lazio	Italy	9636000	kg P eq/kg	0.0148668	0.10875
Eutrophication, freshwater	Ringsend	Waste and waste-water management	Eastern and Midland	Ireland	8.97487e+06	kg P eq/kg	0.0138468	0.101288
Eutrophication, freshwater	SIAAP - SITE SEINE AVAL	Waste and waste-water management	Ile-de-France	France	8052000	kg P eq/kg	0.0124229	0.0908729
Eutrophication, freshwater	Crossness Sewage Treatment Works	Waste and waste-water management	Outer London — East and North East	United Kingdom	7991000	kg P eq/kg	0.0123288	0.0901845
Eutrophication, freshwater	Minworth Final ASP Effluent	Waste and waste-water management	West Midlands	United Kingdom	7871000	kg P eq/kg	0.0121437	0.0888302
Eutrophication, freshwater	MOGDEN STW	Waste and waste-water management	Outer London — West and North West	United Kingdom	7473400	kg P eq/kg	0.0115302	0.084343
Eutrophication, freshwater	EDAR BESÒS	Waste and waste-water management	Cataluña	Spain	5136000	kg P eq/kg	0.00792401	0.0579636
Eutrophication, freshwater	JKP Beogradski vodovod i kanalizacija	Waste and waste-water management	Београдски регион	Serbia	5033000	kg P eq/kg	0.0077651	0.0568012
Eutrophication, marine	All facilities	All activity sectors	All regions	All countries	1.91108e+10	kg N eq/kg	0.0651087	1
Eutrophication, marine	SIAAP - SITE SEINE AVAL	Waste and waste-water management	Ile-de-France	France	193760000	kg N eq/kg	0.0101388	0.155721
Eutrophication, marine	PGE Górnictwo i Energetyka Konwencjonalna S.A., Oddział Elektrownia Bełchatów	Energy sector	Łódzkie	Poland	1.60702e+08	kg N eq/kg	0.00840897	0.129153
Eutrophication, marine	Drax Power Station EPR/VP3530LS	Energy sector	North Yorkshire	United Kingdom	159756564	kg N eq/kg	0.0083595	0.128393
Eutrophication, marine	BECKTON STW	Waste and waste-water management	Inner London — East	United Kingdom	131335410	kg N eq/kg	0.00687232	0.105552
Eutrophication, marine	IMPIANTO DI DEPURAZIONE DI BRISSOGNE	Waste and waste-water management	Valle d’Aosta/Vallée d’Aoste	Italy	116257000	kg N eq/kg	0.00608332	0.0934333
Eutrophication, marine	LEAG, Kraftwerk Jänschwalde	Energy sector	Brandenburg	Germany	103863000	kg N eq/kg	0.00543479	0.0834725
Eutrophication, marine	RWE Power AG - Kraftwerk Neurath	Energy sector	Düsseldorf	Germany	97911300	kg N eq/kg	0.00512335	0.0786893
Eutrophication, marine	ENEA Wytwarzanie Spółka z ograniczoną odpowiedzialnością	Energy sector	Mazowiecki regionalny	Poland	9.58867e+07	kg N eq/kg	0.00501741	0.0770621
Eutrophication, marine	RWE Power AG Kraftwerk Niederaußem	Energy sector	Köln	Germany	93107150	kg N eq/kg	0.00487197	0.0748283
Eutrophication, marine	Aberthaw Power Station	Energy sector	East Wales	United Kingdom	91698581	kg N eq/kg	0.00479826	0.0736962
Eutrophication, terrestrial	All facilities	All activity sectors	All regions	All countries	1.77543e+11	mol N eq/kg	0.0626701	1
Eutrophication, terrestrial	PGE Górnictwo i Energetyka Konwencjonalna S.A., Oddział Elektrownia Bełchatów	Energy sector	Łódzkie	Poland	1760711184	mol N eq/kg	0.00991712	0.158243
Eutrophication, terrestrial	Drax Power Station EPR/VP3530LS	Energy sector	North Yorkshire	United Kingdom	1750323015	mol N eq/kg	0.00985861	0.15731
Eutrophication, terrestrial	LEAG, Kraftwerk Jänschwalde	Energy sector	Brandenburg	Germany	1137420000	mol N eq/kg	0.00640646	0.102225
Eutrophication, terrestrial	RWE Power AG - Kraftwerk Neurath	Energy sector	Düsseldorf	Germany	1072242000	mol N eq/kg	0.00603935	0.0963673
Eutrophication, terrestrial	ENEA Wytwarzanie Spółka z ograniczoną odpowiedzialnością	Energy sector	Mazowiecki regionalny	Poland	1052461893	mol N eq/kg	0.00592794	0.0945896
Eutrophication, terrestrial	RWE Power AG Kraftwerk Niederaußem	Energy sector	Köln	Germany	1019631000	mol N eq/kg	0.00574302	0.0916389
Eutrophication, terrestrial	Aberthaw Power Station	Energy sector	East Wales	United Kingdom	1004205540	mol N eq/kg	0.00565614	0.0902525
Eutrophication, terrestrial	PPC S.A. SES AGIOY DHMHTRIOY	Energy sector	Δυτική Μακεδονία	Greece	862181400	mol N eq/kg	0.00485619	0.0774882
Eutrophication, terrestrial	RWE Power AG	Energy sector	Köln	Germany	754701600	mol N eq/kg	0.00425082	0.0678285
Eutrophication, terrestrial	Kraftwerk Boxberg	Energy sector	Dresden	Germany	712740600	mol N eq/kg	0.00401448	0.0640573
Human toxicity, cancer	All facilities	All activity sectors	All regions	All countries	40957.5	CTUh/kg	0.955659	1
Human toxicity, cancer	Stam Treiding AD	Production and processing of metals	Югозападен	Bulgaria	35207.4	CTUh/kg	0.859607	0.899492
Human toxicity, cancer	U.S.Steel s.r.o.	Production and processing of metals	Východné Slovensko	Slovakia	2076.92	CTUh/kg	0.0507092	0.053062
Human toxicity, cancer	CONSEIL DEPART CENTRE VALOR ENERG	Waste and waste-water management	Pays de la Loire	France	573.352	CTUh/kg	0.0139987	0.0146482
Human toxicity, cancer	António Carlos Pereira Marques Mé-Mé (CI)	Intensive livestock production and aquaculture	Alentejo	Portugal	489.636	CTUh/kg	0.0119547	0.0125094
Human toxicity, cancer	Jastrzębska Spółka Węglowa Spółka Akcyjna Kopalnia Węgla Kamiennego "Pniówek"	Intensive livestock production and aquaculture	Śląskie	Poland	400.995	CTUh/kg	0.00979052	0.0102448
Human toxicity, cancer	ALTEO GARDANNE	Production and processing of metals	Provence-Alpes-Côte d’Azur	France	155.44	CTUh/kg	0.00379514	0.00397123
Human toxicity, cancer	FAGOR EDERLAN, S.COOP. (FAGOR EDERLAN INYECCIÓN MOTOR - ESKORIATZA)	Production and processing of metals	País Vasco	Spain	70.35	CTUh/kg	0.00171763	0.00179733
Human toxicity, cancer	REPSOL PETRÓLEO, S.A. - C.I. CARTAGENA	Energy sector	Región de Murcia	Spain	67.4686	CTUh/kg	0.00164728	0.00172372
Human toxicity, cancer	ARKEMA FRANCE	Chemical industry	Aquitaine	France	50.4014	CTUh/kg	0.00123058	0.00128768
Human toxicity, cancer	PPC S.A. SES AGIOY DHMHTRIOY	Energy sector	Δυτική Μακεδονία	Greece	49.4513	CTUh/kg	0.00120738	0.0012634
Human toxicity, non-cancer	All facilities	All activity sectors	All regions	All countries	179437	CTUh/kg	0.146104	1
Human toxicity, non-cancer	Hüttenwerke Krupp Mannesmann GmbH	Production and processing of metals	Düsseldorf	Germany	3369.88	CTUh/kg	0.0187803	0.12854
Human toxicity, non-cancer	ENEA Wytwarzanie Spółka z ograniczoną odpowiedzialnością	Energy sector	Mazowiecki regionalny	Poland	3225.68	CTUh/kg	0.0179767	0.12304
Human toxicity, non-cancer	thyssenkrupp Steel Europe AG Werk Schwelgern	Production and processing of metals	Düsseldorf	Germany	3057.34	CTUh/kg	0.0170385	0.116619
Human toxicity, non-cancer	ARCELORMITTAL BELGIUM - GENT	Production and processing of metals	Prov. Oost-Vlaanderen	Belgium	2714.38	CTUh/kg	0.0151272	0.103537
Human toxicity, non-cancer	ArcelorMittal Poland S.A. Oddział Dąbrowa Górnicza	Production and processing of metals	Śląskie	Poland	2578.19	CTUh/kg	0.0143682	0.0983424
Human toxicity, non-cancer	STABILIMENTO DI TARANTO	Production and processing of metals	Puglia	Italy	2549.84	CTUh/kg	0.0142102	0.0972607
Human toxicity, non-cancer	CEZ Chorzów S.A.	Energy sector	Śląskie	Poland	2282.5	CTUh/kg	0.0127203	0.0870634
Human toxicity, non-cancer	Eggborough Power Station	Energy sector	North Yorkshire	United Kingdom	2171.72	CTUh/kg	0.0121029	0.0828377
Human toxicity, non-cancer	ARCELORMITTAL FRANCE DUNKERQUE	Production and processing of metals	Nord-Pas de Calais	France	2151.79	CTUh/kg	0.0119919	0.0820778
Human toxicity, non-cancer	Enefit Power AS, Eesti elektrijaam	Energy sector	Eesti	Estonia	2115.18	CTUh/kg	0.0117879	0.0806813
Ozone depletion	All facilities	All activity sectors	All regions	All countries	499226	kg CFC11 eq/kg	0.922943	1
Ozone depletion	ARKEMA FRANCE	Chemical industry	Aquitaine	France	130536	kg CFC11 eq/kg	0.261477	0.283307
Ozone depletion	Huntsman Holland BV	Chemical industry	Zuid-Holland	Netherlands	102402	kg CFC11 eq/kg	0.205121	0.222247
Ozone depletion	KEM ONE FRANCE	Chemical industry	Bretagne	France	98308.8	kg CFC11 eq/kg	0.196922	0.213363
Ozone depletion	Runcorn Halochemicals EPR/BS5428IP	Chemical industry	Merseyside	United Kingdom	64296	kg CFC11 eq/kg	0.128791	0.139544
Ozone depletion	INOVYN FRANCE	Chemical industry	Franche-Comté	France	33566.4	kg CFC11 eq/kg	0.0672368	0.0728505
Ozone depletion	VYNOVA BELGIUM	Chemical industry	Prov. Limburg (BE)	Belgium	7194.24	kg CFC11 eq/kg	0.0144108	0.0156139
Ozone depletion	VENCOREX FRANCE	Chemical industry	Rhône-Alpes	France	7189.92	kg CFC11 eq/kg	0.0144021	0.0156046
Ozone depletion	Dow Deutschland Anlagenges. mbH Werk Stade	Chemical industry	Lüneburg	Germany	7120.8	kg CFC11 eq/kg	0.0142637	0.0154545
Ozone depletion	CORTEVA - COMPLEJO INDUSTRIAL DE TAMÓN	Chemical industry	Principado de Asturias	Spain	5330.88	kg CFC11 eq/kg	0.0106783	0.0115698
Ozone depletion	Shin-Etsu PVC BV (VCM Botlek)	Chemical industry	Zuid-Holland	Netherlands	4812.48	kg CFC11 eq/kg	0.00963987	0.0104447
Particulate matter	All facilities	All activity sectors	All regions	All countries	523387	disease inc./kg	0.139269	1
Particulate matter	Maritsa East 2 power station	Energy sector	Югоизточен	Bulgaria	15300.1	disease inc./kg	0.0292328	0.209902
Particulate matter	Ogranak Termoelektrane Nikola Tesla - TENT A	Energy sector	Београдски регион	Serbia	9271.28	disease inc./kg	0.017714	0.127193
Particulate matter	Ogranak Termoelektrane i kopovi Kostolac - TE Kostolac B	Energy sector	Регион Јужне и Источне Србије	Serbia	7380.17	disease inc./kg	0.0141008	0.101249
Particulate matter	PGE Górnictwo i Energetyka Konwencjonalna S.A., Oddział Elektrownia Bełchatów	Energy sector	Łódzkie	Poland	7350.3	disease inc./kg	0.0140437	0.100839
Particulate matter	Ogranak Termoelektrane Nikola Tesla - TENT B	Energy sector	Београдски регион	Serbia	6818.91	disease inc./kg	0.0130284	0.0935487
Particulate matter	PPC S.A. LIGNITIKI MEGALOPOLIS (SES UNIT III)	Energy sector	Πελοπόννησος	Greece	6616.59	disease inc./kg	0.0126419	0.090773
Particulate matter	SUCURSALA ELECTROCENTRALE TURCENI	Energy sector	Sud-Vest Oltenia	Romania	5674.38	disease inc./kg	0.0108416	0.0778468
Particulate matter	Enefit Power AS, Eesti elektrijaam	Energy sector	Eesti	Estonia	5396.81	disease inc./kg	0.0103113	0.0740388
Particulate matter	SC COMPLEXUL ENERGETIC ROVINARI SA (SUCURSALA ELECTROCENTRALE ROVINARI)	Energy sector	Sud-Vest Oltenia	Romania	4549.21	disease inc./kg	0.00869186	0.0624106
Particulate matter	Ogranak Termoelektrane i kopovi Kostolac - TE Kostolac A	Energy sector	Регион Јужне и Источне Србије	Serbia	4533.9	disease inc./kg	0.0086626	0.0622005
Photochemical ozone formation	All facilities	All activity sectors	All regions	All countries	4.3898e+10	kg NMVOC eq/kg	0.0684668	1
Photochemical ozone formation	PGE Górnictwo i Energetyka Konwencjonalna S.A., Oddział Elektrownia Bełchatów	Energy sector	Łódzkie	Poland	477596296	kg NMVOC eq/kg	0.0108797	0.158905
Photochemical ozone formation	Drax Power Station EPR/VP3530LS	Energy sector	North Yorkshire	United Kingdom	4.42537e+08	kg NMVOC eq/kg	0.010081	0.14724
Photochemical ozone formation	LEAG, Kraftwerk Jänschwalde	Energy sector	Brandenburg	Germany	296549499	kg NMVOC eq/kg	0.00675543	0.0986672
Photochemical ozone formation	Maritsa East 2 power station	Energy sector	Югоизточен	Bulgaria	285538022	kg NMVOC eq/kg	0.00650459	0.0950035
Photochemical ozone formation	ENEA Wytwarzanie Spółka z ograniczoną odpowiedzialnością	Energy sector	Mazowiecki regionalny	Poland	2.7822e+08	kg NMVOC eq/kg	0.00633789	0.0925688
Photochemical ozone formation	RWE Power AG - Kraftwerk Neurath	Energy sector	Düsseldorf	Germany	2.61325e+08	kg NMVOC eq/kg	0.00595301	0.0869474
Photochemical ozone formation	RWE Power AG Kraftwerk Niederaußem	Energy sector	Köln	Germany	2.51851e+08	kg NMVOC eq/kg	0.00573718	0.0837951
Photochemical ozone formation	Aberthaw Power Station	Energy sector	East Wales	United Kingdom	2.42563e+08	kg NMVOC eq/kg	0.0055256	0.0807048
Photochemical ozone formation	Ogranak Termoelektrane Nikola Tesla - TENT A	Energy sector	Београдски регион	Serbia	235821670	kg NMVOC eq/kg	0.00537204	0.078462
Photochemical ozone formation	PPC S.A. SES AGIOY DHMHTRIOY	Energy sector	Δυτική Μακεδονία	Greece	233552350	kg NMVOC eq/kg	0.00532035	0.0777069
Resource use, minerals and metals	All facilities	All activity sectors	All regions	All countries	213994	kg Sb eq/kg	0.155829	1
Resource use, minerals and metals	Kotłownia Dąbrówka	Mineral industry	Małopolskie	Poland	9657.04	kg Sb eq/kg	0.0451276	0.289597
Resource use, minerals and metals	Enefit Power AS, Eesti elektrijaam	Energy sector	Eesti	Estonia	3649.17	kg Sb eq/kg	0.0170527	0.109432
Resource use, minerals and metals	ArcelorMittal Poland S.A. Oddział Dąbrowa Górnicza	Production and processing of metals	Śląskie	Poland	3585.4	kg Sb eq/kg	0.0167547	0.10752
Resource use, minerals and metals	Waste water treatment plant - Sofia	Waste and waste-water management	Югозападен	Bulgaria	2689.17	kg Sb eq/kg	0.0125665	0.0806434
Resource use, minerals and metals	U.S.Steel s.r.o.	Production and processing of metals	Východné Slovensko	Slovakia	2546.82	kg Sb eq/kg	0.0119014	0.0763746
Resource use, minerals and metals	thyssenkrupp Steel Europe AG Werk Schwelgern	Production and processing of metals	Düsseldorf	Germany	2492.77	kg Sb eq/kg	0.0116488	0.0747536
Resource use, minerals and metals	SIAAP - SITE SEINE AVAL	Waste and waste-water management	Ile-de-France	France	2423.69	kg Sb eq/kg	0.011326	0.0726821
Resource use, minerals and metals	Tata Steel IJmuiden BV	Production and processing of metals	Noord-Holland	Netherlands	2267.33	kg Sb eq/kg	0.0105953	0.0679932
Resource use, minerals and metals	ALTEO GARDANNE	Production and processing of metals	Provence-Alpes-Côte d’Azur	France	2261.11	kg Sb eq/kg	0.0105662	0.0678067
Resource use, minerals and metals	ARCELORMITTAL MÉDITERRANÉE	Production and processing of metals	Provence-Alpes-Côte d’Azur	France	1773.95	kg Sb eq/kg	0.00828969	0.0531974
