# Supplementary material for: Amalur EIS: a system for calculating the environmental impacts of industrial sites from E-PRTR records
Source: Environ Monit Assess. 2025 Jan 11;197(2):163. doi: 10.1007/s10661-024-13565-3 (PMC11723853; doi:10.1007/s10661-024-13565-3)
Supplement: Supplementary file 26 — Supplementary file16 (XLSX 39 KB) [file 10661_2024_13565_MOESM16_ESM.xlsx]

## Sheet: Table SM6
Impact Category	Region	Country	Impact (2007-2021)		Total %	Top 10 %
Acidification	All regions	All countries	8.2602e+10	mol H+ eq/kg	0.261058	1
Acidification	Югоизточен	Bulgaria	3.94587e+09	mol H+ eq/kg	0.0477697	0.182985
Acidification	Београдски регион	Serbia	3328627886	mol H+ eq/kg	0.0402972	0.154361
Acidification	Sud-Vest Oltenia	Romania	2964874430	mol H+ eq/kg	0.0358935	0.137493
Acidification	Регион Јужне и Источне Србије	Serbia	2521037316	mol H+ eq/kg	0.0305203	0.11691
Acidification	Śląskie	Poland	1763650062	mol H+ eq/kg	0.0213512	0.0817872
Acidification	Łódzkie	Poland	1711557138	mol H+ eq/kg	0.0207205	0.0793715
Acidification	Severozápad	Czechia	1.36881e+09	mol H+ eq/kg	0.0165712	0.0634772
Acidification	Düsseldorf	Germany	1345469232	mol H+ eq/kg	0.0162886	0.0623946
Acidification	Castilla y León	Spain	1318469716	mol H+ eq/kg	0.0159617	0.0611425
Acidification	Δυτική Μακεδονία	Greece	1295516040	mol H+ eq/kg	0.0156838	0.060078
Climate change	All regions	All countries	3.23928e+13	kg CO2 eq/kg	0.240096	1
Climate change	Düsseldorf	Germany	1367116540670	kg CO2 eq/kg	0.0422043	0.175781
Climate change	Köln	Germany	1229673921600	kg CO2 eq/kg	0.0379613	0.158109
Climate change	Brandenburg	Germany	998698269780	kg CO2 eq/kg	0.0308308	0.12841
Climate change	Severozápad	Czechia	7.68348e+11	kg CO2 eq/kg	0.0237197	0.0987923
Climate change	Śląskie	Poland	711236804430	kg CO2 eq/kg	0.0219566	0.0914491
Climate change	Zuid-Holland	Netherlands	671242268150	kg CO2 eq/kg	0.0207219	0.0863067
Climate change	North Yorkshire	United Kingdom	546461938150	kg CO2 eq/kg	0.0168698	0.0702628
Climate change	Łódzkie	Poland	537069557350	kg CO2 eq/kg	0.0165799	0.0690551
Climate change	Puglia	Italy	4.76788e+11	kg CO2 eq/kg	0.0147189	0.0613043
Climate change	Derbyshire and Nottinghamshire	United Kingdom	470769952253	kg CO2 eq/kg	0.0145331	0.0605305
Ecotoxicity, freshwater	All regions	All countries	4.18786e+13	CTUe/kg	0.549833	1
Ecotoxicity, freshwater	Düsseldorf	Germany	3.94676e+12	CTUe/kg	0.094243	0.171403
Ecotoxicity, freshwater	Toscana	Italy	3.86426e+12	CTUe/kg	0.0922729	0.16782
Ecotoxicity, freshwater	Lüneburg	Germany	2.4936e+12	CTUe/kg	0.0595435	0.108294
Ecotoxicity, freshwater	Kujawsko-pomorskie	Poland	2.31432e+12	CTUe/kg	0.0552626	0.100508
Ecotoxicity, freshwater	Sachsen-Anhalt	Germany	2.25781e+12	CTUe/kg	0.0539133	0.098054
Ecotoxicity, freshwater	Śląskie	Poland	1.99197e+12	CTUe/kg	0.0475655	0.086509
Ecotoxicity, freshwater	Kassel	Germany	1.93736e+12	CTUe/kg	0.0462613	0.0841371
Ecotoxicity, freshwater	Lorraine	France	1.87146e+12	CTUe/kg	0.0446878	0.0812753
Ecotoxicity, freshwater	Cheshire	United Kingdom	1.19878e+12	CTUe/kg	0.028625	0.0520614
Ecotoxicity, freshwater	Cantabria	Spain	1.14989e+12	CTUe/kg	0.0274577	0.0499383
Eutrophication, freshwater	All regions	All countries	6.48156e+08	kg P eq/kg	0.294646	1
Eutrophication, freshwater	Vestlandet	Norway	37484170	kg P eq/kg	0.057832	0.196276
Eutrophication, freshwater	Nord-Norge	Norway	28889010	kg P eq/kg	0.0445711	0.15127
Eutrophication, freshwater	Inner London — East	United Kingdom	18081000	kg P eq/kg	0.027896	0.0946764
Eutrophication, freshwater	Trøndelag	Norway	18044670	kg P eq/kg	0.02784	0.0944862
Eutrophication, freshwater	Lazio	Italy	17091474	kg P eq/kg	0.0263694	0.089495
Eutrophication, freshwater	Andalucía	Spain	15629230	kg P eq/kg	0.0241134	0.0818384
Eutrophication, freshwater	Cataluña	Spain	15531090	kg P eq/kg	0.023962	0.0813245
Eutrophication, freshwater	Highlands and Islands	United Kingdom	14285430	kg P eq/kg	0.0220401	0.0748019
Eutrophication, freshwater	Ile-de-France	France	14140180	kg P eq/kg	0.021816	0.0740413
Eutrophication, freshwater	Outer London — East and North East	United Kingdom	11800550	kg P eq/kg	0.0182063	0.0617905
Eutrophication, marine	All regions	All countries	1.91108e+10	kg N eq/kg	0.158585	1
Eutrophication, marine	Andalucía	Spain	4.34119e+08	kg N eq/kg	0.0227159	0.143242
Eutrophication, marine	Düsseldorf	Germany	3.78899e+08	kg N eq/kg	0.0198265	0.125021
Eutrophication, marine	Ile-de-France	France	3.3182e+08	kg N eq/kg	0.017363	0.109487
Eutrophication, marine	Cataluña	Spain	3.31628e+08	kg N eq/kg	0.0173529	0.109424
Eutrophication, marine	Śląskie	Poland	2.93247e+08	kg N eq/kg	0.0153446	0.0967595
Eutrophication, marine	Köln	Germany	2.77368e+08	kg N eq/kg	0.0145137	0.0915202
Eutrophication, marine	Derbyshire and Nottinghamshire	United Kingdom	2.73623e+08	kg N eq/kg	0.0143177	0.0902845
Eutrophication, marine	Łódzkie	Poland	2.47674e+08	kg N eq/kg	0.0129599	0.0817224
Eutrophication, marine	Severozápad	Czechia	2.33389e+08	kg N eq/kg	0.0122124	0.0770089
Eutrophication, marine	Brandenburg	Germany	2.2891e+08	kg N eq/kg	0.011978	0.0755309
Eutrophication, terrestrial	All regions	All countries	1.77543e+11	mol N eq/kg	0.178428	1
Eutrophication, terrestrial	Castilla y León	Spain	3959458401	mol N eq/kg	0.0223015	0.124989
Eutrophication, terrestrial	Lombardia	Italy	3.75496e+09	mol N eq/kg	0.0211496	0.118533
Eutrophication, terrestrial	Cataluña	Spain	3686550072	mol N eq/kg	0.0207643	0.116374
Eutrophication, terrestrial	Andalucía	Spain	3315318993	mol N eq/kg	0.0186734	0.104655
Eutrophication, terrestrial	Düsseldorf	Germany	3271327032	mol N eq/kg	0.0184256	0.103266
Eutrophication, terrestrial	Śląskie	Poland	3036174102	mol N eq/kg	0.0171011	0.0958431
Eutrophication, terrestrial	Derbyshire and Nottinghamshire	United Kingdom	2766299919	mol N eq/kg	0.015581	0.087324
Eutrophication, terrestrial	Köln	Germany	2675530953	mol N eq/kg	0.0150698	0.0844587
Eutrophication, terrestrial	Łódzkie	Poland	2606745843	mol N eq/kg	0.0146824	0.0822874
Eutrophication, terrestrial	Severozápad	Czechia	2.60621e+09	mol N eq/kg	0.0146793	0.0822704
Human toxicity, cancer	All regions	All countries	40957.5	CTUh/kg	0.962716	1
Human toxicity, cancer	Югозападен	Bulgaria	35213.5	CTUh/kg	0.859757	0.893054
Human toxicity, cancer	Východné Slovensko	Slovakia	2077.94	CTUh/kg	0.050734	0.0526988
Human toxicity, cancer	Pays de la Loire	France	576.942	CTUh/kg	0.0140864	0.0146319
Human toxicity, cancer	Alentejo	Portugal	530.105	CTUh/kg	0.0129428	0.0134441
Human toxicity, cancer	Śląskie	Poland	438.4	CTUh/kg	0.0107038	0.0111183
Human toxicity, cancer	Provence-Alpes-Côte d’Azur	France	174.549	CTUh/kg	0.00426171	0.00442675
Human toxicity, cancer	Δυτική Μακεδονία	Greece	126.559	CTUh/kg	0.00309002	0.00320969
Human toxicity, cancer	País Vasco	Spain	110.847	CTUh/kg	0.00270639	0.00281121
Human toxicity, cancer	Centro (PT)	Portugal	104.622	CTUh/kg	0.0025544	0.00265333
Human toxicity, cancer	Bretagne	France	76.9732	CTUh/kg	0.00187934	0.00195213
Human toxicity, non-cancer	All regions	All countries	179437	CTUh/kg	0.280769	1
Human toxicity, non-cancer	Düsseldorf	Germany	10674.4	CTUh/kg	0.0594883	0.211876
Human toxicity, non-cancer	Śląskie	Poland	10238.9	CTUh/kg	0.0570612	0.203232
Human toxicity, non-cancer	Łódzkie	Poland	4041.95	CTUh/kg	0.0225257	0.0802288
Human toxicity, non-cancer	Mazowiecki regionalny	Poland	3991.74	CTUh/kg	0.0222459	0.079232
Human toxicity, non-cancer	North Yorkshire	United Kingdom	3876.68	CTUh/kg	0.0216047	0.0769483
Human toxicity, non-cancer	Warszawski stołeczny	Poland	3758.21	CTUh/kg	0.0209445	0.0745968
Human toxicity, non-cancer	Moravskoslezsko	Czechia	3682.59	CTUh/kg	0.020523	0.0730957
Human toxicity, non-cancer	Köln	Germany	3582.01	CTUh/kg	0.0199625	0.0710994
Human toxicity, non-cancer	Eesti	Estonia	3318.19	CTUh/kg	0.0184922	0.0658627
Human toxicity, non-cancer	Severozápad	Czechia	3215.7	CTUh/kg	0.017921	0.0638284
Ozone depletion	All regions	All countries	499226	kg CFC11 eq/kg	0.943744	1
Ozone depletion	Aquitaine	France	130536	kg CFC11 eq/kg	0.261477	0.277063
Ozone depletion	Zuid-Holland	Netherlands	107214	kg CFC11 eq/kg	0.214761	0.227563
Ozone depletion	Bretagne	France	98308.8	kg CFC11 eq/kg	0.196922	0.208661
Ozone depletion	Merseyside	United Kingdom	64296	kg CFC11 eq/kg	0.128791	0.136468
Ozone depletion	Franche-Comté	France	34650.7	kg CFC11 eq/kg	0.0694088	0.0735462
Ozone depletion	Prov. Limburg (BE)	Belgium	9339.84	kg CFC11 eq/kg	0.0187086	0.0198238
Ozone depletion	Lüneburg	Germany	8174.88	kg CFC11 eq/kg	0.0163751	0.0173512
Ozone depletion	Rhône-Alpes	France	7446.24	kg CFC11 eq/kg	0.0149156	0.0158047
Ozone depletion	Principado de Asturias	Spain	5861.52	kg CFC11 eq/kg	0.0117412	0.0124411
Ozone depletion	East Wales	United Kingdom	5313.6	kg CFC11 eq/kg	0.0106437	0.0112781
Particulate matter	All regions	All countries	523387	disease inc./kg	0.283385	1
Particulate matter	Београдски регион	Serbia	24866.5	disease inc./kg	0.0475108	0.167654
Particulate matter	Югоизточен	Bulgaria	23378.2	disease inc./kg	0.044667	0.157619
Particulate matter	Sud-Vest Oltenia	Romania	20562.1	disease inc./kg	0.0392866	0.138633
Particulate matter	Регион Јужне и Источне Србије	Serbia	17890.8	disease inc./kg	0.0341827	0.120623
Particulate matter	Δυτική Μακεδονία	Greece	12525.5	disease inc./kg	0.0239317	0.0844493
Particulate matter	Śląskie	Poland	12073.4	disease inc./kg	0.0230678	0.0814008
Particulate matter	Łódzkie	Poland	10189.7	disease inc./kg	0.0194688	0.0687008
Particulate matter	Eesti	Estonia	9800.63	disease inc./kg	0.0187254	0.0660775
Particulate matter	Düsseldorf	Germany	8725.11	disease inc./kg	0.0166705	0.0588261
Particulate matter	Castilla y León	Spain	8308.28	disease inc./kg	0.0158741	0.0560158
Photochemical ozone formation	All regions	All countries	4.3898e+10	kg NMVOC eq/kg	0.170712	1
Photochemical ozone formation	Düsseldorf	Germany	1.07792e+09	kg NMVOC eq/kg	0.0245551	0.143839
Photochemical ozone formation	Śląskie	Poland	9.12501e+08	kg NMVOC eq/kg	0.0207869	0.121765
Photochemical ozone formation	Extra-Regio NUTS 2	United Kingdom	8.7237e+08	kg NMVOC eq/kg	0.0198727	0.11641
Photochemical ozone formation	Łódzkie	Poland	7.03402e+08	kg NMVOC eq/kg	0.0160236	0.093863
Photochemical ozone formation	Derbyshire and Nottinghamshire	United Kingdom	6.81939e+08	kg NMVOC eq/kg	0.0155346	0.0909989
Photochemical ozone formation	Köln	Germany	6.77286e+08	kg NMVOC eq/kg	0.0154287	0.090378
Photochemical ozone formation	Andalucía	Spain	6.72586e+08	kg NMVOC eq/kg	0.0153216	0.0897509
Photochemical ozone formation	Severozápad	Czechia	6.51344e+08	kg NMVOC eq/kg	0.0148377	0.0869162
Photochemical ozone formation	Sud-Vest Oltenia	Romania	6.25116e+08	kg NMVOC eq/kg	0.0142402	0.0834163
Photochemical ozone formation	Brandenburg	Germany	6.19464e+08	kg NMVOC eq/kg	0.0141115	0.0826621
Resource use, minerals and metals	All regions	All countries	213994	kg Sb eq/kg	0.268661	1
Resource use, minerals and metals	Małopolskie	Poland	11551.1	kg Sb eq/kg	0.0539785	0.200916
Resource use, minerals and metals	Śląskie	Poland	7995.29	kg Sb eq/kg	0.0373622	0.139068
Resource use, minerals and metals	Düsseldorf	Germany	6659.03	kg Sb eq/kg	0.0311178	0.115825
Resource use, minerals and metals	Lombardia	Italy	6505.03	kg Sb eq/kg	0.0303982	0.113147
Resource use, minerals and metals	Eesti	Estonia	5054.18	kg Sb eq/kg	0.0236183	0.087911
Resource use, minerals and metals	Provence-Alpes-Côte d’Azur	France	5049.04	kg Sb eq/kg	0.0235943	0.0878216
Resource use, minerals and metals	Регион Јужне и Источне Србије	Serbia	4260.35	kg Sb eq/kg	0.0199087	0.0741033
Resource use, minerals and metals	Ile-de-France	France	3827.24	kg Sb eq/kg	0.0178848	0.06657
Resource use, minerals and metals	Югозападен	Bulgaria	3450.83	kg Sb eq/kg	0.0161258	0.0600227
Resource use, minerals and metals	Nord-Pas de Calais	France	3139.91	kg Sb eq/kg	0.0146729	0.0546148
