# Supplementary material for: Amalur EIS: a system for calculating the environmental impacts of industrial sites from E-PRTR records
Source: Environ Monit Assess. 2025 Jan 11;197(2):163. doi: 10.1007/s10661-024-13565-3 (PMC11723853; doi:10.1007/s10661-024-13565-3)
Supplement: Supplementary file 27 — Supplementary file17 (XLSX 18 KB) [file 10661_2024_13565_MOESM17_ESM.xlsx]

## Sheet: Table SM7
Ranking	Country	Normalized Impact	% Total	Groups
1	Germany	2.48751e+08	0.20251	0.540153
2	United Kingdom	1.28353e+08	0.104493
3	Poland	1.1849e+08	0.0964634
4	Spain	8.56148e+07	0.0696997
5	Italy	8.22827e+07	0.066987
6	Bulgaria	7.34129e+07	0.059766	0.210964
7	France	7.05087e+07	0.0574017
8	Netherlands	6.11778e+07	0.0498053
9	Czechia	5.40359e+07	0.0439911
10	Romania	3.55264e+07	0.0289223	0.248883
11	Finland	3.52291e+07	0.0286803
12	Greece	3.41656e+07	0.0278145
13	Sweden	3.02326e+07	0.0246126
14	Belgium	2.62114e+07	0.0213389
15	Portugal	1.96237e+07	0.0159758
16	Serbia	1.72638e+07	0.0140546
17	Norway	1.67236e+07	0.0136148
18	Austria	1.40285e+07	0.0114207
19	Estonia	1.28523e+07	0.0104631
20	Hungary	1.22772e+07	0.009995
21	Slovakia	1.16946e+07	0.00952069
22	Ireland	9.15103e+06	0.00744992
23	Denmark	7.85252e+06	0.00639279
24	Cyprus	4.48102e+06	0.00364803
25	Slovenia	4.44024e+06	0.00361483
26	Switzerland	3.83598e+06	0.0031229
27	Lithuania	3.50828e+06	0.00285611
28	Croatia	2.21958e+06	0.00180698
29	Iceland	1.2671e+06	0.00103156
30	Malta	1.2376e+06	0.00100754
31	Luxembourg	964745	0.000785406
32	Latvia	925638	0.000753569
	Total	1.22834e+09	1	1
