# Supplementary material for: Amalur EIS: a system for calculating the environmental impacts of industrial sites from E-PRTR records
Source: Environ Monit Assess. 2025 Jan 11;197(2):163. doi: 10.1007/s10661-024-13565-3 (PMC11723853; doi:10.1007/s10661-024-13565-3)
Supplement: Supplementary file 28 — Supplementary file18 (XLSX 35 KB) [file 10661_2024_13565_MOESM18_ESM.xlsx]

## Sheet: Table SM8
Ranking	Region NUTS2	Country	Normalized Impact	% Total	% Accum
1	Югозападен	Bulgaria	4.81117e+07	0.0391681	0.0391681
2	Düsseldorf	Germany	4.36556e+07	0.0355403	0.0747084
3	Köln	Germany	3.59659e+07	0.0292801	0.103989
4	Brandenburg	Germany	3.00702e+07	0.0244804	0.128469
5	Śląskie	Poland	2.67398e+07	0.0217691	0.150238
6	Severozápad	Czechia	2.46302e+07	0.0200517	0.17029
7	Łódzkie	Poland	1.96021e+07	0.0159582	0.186248
8	Zuid-Holland	Netherlands	1.952e+07	0.0158914	0.202139
9	North Yorkshire	United Kingdom	1.78924e+07	0.0145663	0.216706
10	Югоизточен	Bulgaria	1.71122e+07	0.0139312	0.230637
11	Derbyshire and Nottinghamshire	United Kingdom	1.58432e+07	0.012898	0.243535
12	Sud-Vest Oltenia	Romania	1.51568e+07	0.0123392	0.255874
13	Andalucía	Spain	1.49033e+07	0.0121329	0.268007
14	Puglia	Italy	1.4842e+07	0.012083	0.28009
15	Δυτική Μακεδονία	Greece	1.47973e+07	0.0120466	0.292137
16	Münster	Germany	1.43123e+07	0.0116518	0.303788
17	Eesti	Estonia	1.28523e+07	0.0104631	0.314251
18	Arnsberg	Germany	1.22636e+07	0.00998385	0.324235
19	Lombardia	Italy	1.17873e+07	0.00959614	0.333831
20	Sachsen-Anhalt	Germany	1.14688e+07	0.00933684	0.343168
21	Provence-Alpes-Côte d’Azur	France	1.1179e+07	0.00910092	0.352269
22	Nord-Pas de Calais	France	1.08633e+07	0.00884391	0.361113
23	Moravskoslezsko	Czechia	1.06811e+07	0.00869554	0.369809
24	Mazowiecki regionalny	Poland	1.05929e+07	0.00862374	0.378432
25	Pohjois- ja Itä-Suomi	Finland	1.02703e+07	0.00836114	0.386793
26	Wielkopolskie	Poland	1.00939e+07	0.00821751	0.395011
27	Sicilia	Italy	1.00396e+07	0.00817334	0.403184
28	Principado de Asturias	Spain	9.9346e+06	0.00808783	0.411272
29	Noord-Holland	Netherlands	9.84893e+06	0.00801809	0.41929
30	Dresden	Germany	9.58854e+06	0.00780611	0.427096
31	Cataluña	Spain	9.4666e+06	0.00770683	0.434803
32	Eastern Scotland	United Kingdom	9.15493e+06	0.0074531	0.442256
33	Београдски регион	Serbia	9.07019e+06	0.00738411	0.44964
34	East Yorkshire and Northern Lincolnshire	United Kingdom	9.03191e+06	0.00735295	0.456993
35	Galicia	Spain	8.83254e+06	0.00719064	0.464184
36	Etelä-Suomi	Finland	8.71799e+06	0.00709738	0.471281
37	Länsi-Suomi	Finland	8.36019e+06	0.0068061	0.478087
38	Haute-Normandie	France	8.1665e+06	0.00664841	0.484736
39	Castilla y León	Spain	8.06869e+06	0.00656878	0.491305
40	Braunschweig	Germany	8.05494e+06	0.00655759	0.497862
41	Prov. Antwerpen	Belgium	7.95211e+06	0.00647387	0.504336
42	Helsinki-Uusimaa	Finland	7.8806e+06	0.00641565	0.510752
43	Dolnośląskie	Poland	7.81745e+06	0.00636425	0.517116
44	Zeeland	Netherlands	7.76231e+06	0.00631936	0.523435
45	Lorraine	France	7.26474e+06	0.00591428	0.52935
46	Leipzig	Germany	7.17257e+06	0.00583924	0.535189
47	Karlsruhe	Germany	7.12947e+06	0.00580415	0.540993
48	Noord-Brabant	Netherlands	7.11775e+06	0.00579462	0.546788
49	Saarland	Germany	7.10284e+06	0.00578248	0.55257
50	Východné Slovensko	Slovakia	7.06873e+06	0.00575471	0.558325
51	Střední Čechy	Czechia	6.91909e+06	0.00563289	0.563958
52	Świętokrzyskie	Poland	6.79143e+06	0.00552895	0.569487
53	Oberbayern	Germany	6.74686e+06	0.00549267	0.574979
54	Extra-Regio NUTS2	United Kingdom	6.72451e+06	0.00547448	0.580454
55	West Wales and The Valleys	United Kingdom	6.68693e+06	0.00544388	0.585898
56	East Wales	United Kingdom	6.67095e+06	0.00543087	0.591329
57	Prov. Oost-Vlaanderen	Belgium	6.59053e+06	0.0053654	0.596694
58	Groningen	Netherlands	6.4984e+06	0.0052904	0.601984
59	Opolskie	Poland	6.47296e+06	0.00526969	0.607254
60	Cheshire	United Kingdom	6.35971e+06	0.00517749	0.612432
61	Centro (PT)	Portugal	6.30613e+06	0.00513387	0.617565
62	Sardegna	Italy	6.29512e+06	0.00512491	0.62269
63	Alentejo	Portugal	6.20659e+06	0.00505283	0.627743
64	Rheinhessen-Pfalz	Germany	6.20043e+06	0.00504782	0.632791
65	Регион Јужне и Источне Србије	Serbia	6.15205e+06	0.00500843	0.637799
66	Małopolskie	Poland	6.06189e+06	0.00493503	0.642734
67	Kujawsko-pomorskie	Poland	5.87035e+06	0.0047791	0.647514
68	Πελοπόννησος	Greece	5.863e+06	0.00477311	0.652287
69	Vestlandet	Norway	5.84456e+06	0.0047581	0.657045
70	Östra Mellansverige	Sweden	5.83339e+06	0.00474901	0.661794
71	Aragón	Spain	5.78197e+06	0.00470714	0.666501
72	Övre Norrland	Sweden	5.77596e+06	0.00470226	0.671203
73	Severovýchod	Czechia	5.63279e+06	0.00458569	0.675789
74	Emilia-Romagna	Italy	5.46448e+06	0.00444867	0.680238
75	Västsverige	Sweden	5.2635e+06	0.00428506	0.684523
76	Toscana	Italy	5.18798e+06	0.00422358	0.688746
77	Limburg (NL)	Netherlands	5.04489e+06	0.00410709	0.692853
78	Oberösterreich	Austria	5.00089e+06	0.00407126	0.696925
79	Lazio	Italy	4.98521e+06	0.0040585	0.700983
80	Veneto	Italy	4.89397e+06	0.00398422	0.704967
81	Tees Valley and Durham	United Kingdom	4.78841e+06	0.00389828	0.708866
82	Castilla-La Mancha	Spain	4.7584e+06	0.00387385	0.712739
83	Piemonte	Italy	4.72359e+06	0.00384551	0.716585
84	Sud-Est	Romania	4.67585e+06	0.00380664	0.720392
85	Ile-de-France	France	4.65724e+06	0.00379149	0.724183
86	Weser-Ems	Germany	4.65434e+06	0.00378913	0.727972
87	Bremen	Germany	4.61108e+06	0.00375392	0.731726
88	Zachodniopomorskie	Poland	4.50892e+06	0.00367075	0.735397
89	Κύπρος	Cyprus	4.48102e+06	0.00364803	0.739045
90	País Vasco	Spain	4.44926e+06	0.00362218	0.742667
91	Rhône-Alpes	France	4.39666e+06	0.00357936	0.746246
92	Southern	Ireland	4.34491e+06	0.00353723	0.749784
93	Pays de la Loire	France	4.30892e+06	0.00350793	0.753292
94	Extra-Regio NUTS2	Norway	4.2648e+06	0.00347201	0.756764
95	Vest	Romania	4.20449e+06	0.00342291	0.760186
96	Észak-Magyarország	Hungary	4.18288e+06	0.00340532	0.763592
97	Североизточен	Bulgaria	4.16689e+06	0.0033923	0.766984
98	Canarias	Spain	4.08179e+06	0.00332301	0.770307
99	Comunitat Valenciana	Spain	4.01471e+06	0.00326841	0.773576
100	Eastern and Midland	Ireland	3.99968e+06	0.00325617	0.776832
101	Schleswig-Holstein	Germany	3.92762e+06	0.0031975	0.780029
102	Kent	United Kingdom	3.86518e+06	0.00314667	0.783176
103	Sud-Muntenia	Romania	3.84297e+06	0.00312859	0.786304
104	West Yorkshire	United Kingdom	3.7922e+06	0.00308726	0.789392
105	Prov. Hainaut	Belgium	3.72609e+06	0.00303344	0.792425
106	Norra Mellansverige	Sweden	3.71528e+06	0.00302464	0.79545
107	Darmstadt	Germany	3.64415e+06	0.00296673	0.798417
108	Warszawski stołeczny	Poland	3.62648e+06	0.00295235	0.801369
109	Στερεά Ελλάδα	Greece	3.36749e+06	0.0027415	0.80411
110	Área Metropolitana de Lisboa	Portugal	3.28195e+06	0.00267186	0.806782
111	Stuttgart	Germany	3.27672e+06	0.0026676	0.80945
112	Niederösterreich	Austria	3.19206e+06	0.00259868	0.812049
113	Berkshire, Buckinghamshire and Oxfordshire	United Kingdom	3.18486e+06	0.00259282	0.814641
114	Vzhodna Slovenija	Slovenia	3.18014e+06	0.00258898	0.81723
115	Shropshire and Staffordshire	United Kingdom	3.12479e+06	0.00254392	0.819774
116	Berlin	Germany	3.09637e+06	0.00252078	0.822295
117	Illes Balears	Spain	3.00883e+06	0.00244952	0.824745
118	Steiermark	Austria	3.00487e+06	0.00244629	0.827191
119	Vidurio ir vakarų Lietuvos regionas	Lithuania	3.00097e+06	0.00244311	0.829634
120	Közép-Dunántúl	Hungary	2.98817e+06	0.00243269	0.832067
121	Hamburg	Germany	2.98492e+06	0.00243005	0.834497
122	Liguria	Italy	2.97184e+06	0.0024194	0.836916
123	Prov. Liège	Belgium	2.9169e+06	0.00237467	0.839291
124	Friuli-Venezia Giulia	Italy	2.90891e+06	0.00236817	0.841659
125	Aττική	Greece	2.85927e+06	0.00232776	0.843987
126	Northumberland and Tyne and Wear	United Kingdom	2.84391e+06	0.00231525	0.846302
127	Pomorskie	Poland	2.78391e+06	0.0022664	0.848568
128	Småland med öarna	Sweden	2.77354e+06	0.00225796	0.850826
129	Nord-Norge	Norway	2.7667e+06	0.00225239	0.853079
130	Hannover	Germany	2.71843e+06	0.00221309	0.855292
131	Mellersta Norrland	Sweden	2.71412e+06	0.00220959	0.857501
132	Hampshire and Isle of Wight	United Kingdom	2.69771e+06	0.00219623	0.859698
133	Lubelskie	Poland	2.68938e+06	0.00218945	0.861887
134	Región de Murcia	Spain	2.68021e+06	0.00218198	0.864069
135	Centru	Romania	2.65884e+06	0.00216459	0.866234
136	Gelderland	Netherlands	2.61679e+06	0.00213035	0.868364
137	Západné Slovensko	Slovakia	2.57412e+06	0.00209561	0.87046
138	Northern Ireland	United Kingdom	2.50006e+06	0.00203532	0.872495
139	Detmold	Germany	2.38975e+06	0.00194551	0.87444
140	Aquitaine	France	2.3655e+06	0.00192577	0.876366
141	Κρήτη	Greece	2.17975e+06	0.00177456	0.878141
142	Norte	Portugal	2.17228e+06	0.00176847	0.879909
143	Střední Morava	Czechia	2.16857e+06	0.00176545	0.881675
144	Essex	United Kingdom	2.11178e+06	0.00171922	0.883394
145	Stockholm	Sweden	2.10406e+06	0.00171293	0.885107
146	Unterfranken	Germany	2.08253e+06	0.0016954	0.886802
147	Syddanmark	Denmark	2.06077e+06	0.00167769	0.88848
148	Sydsverige	Sweden	2.05272e+06	0.00167113	0.890151
149	Podkarpackie	Poland	2.04724e+06	0.00166667	0.891818
150	Cantabria	Spain	2.0207e+06	0.00164506	0.893463
151	Agder og Sør-Østlandet	Norway	2.0166e+06	0.00164173	0.895104
152	Nord-Vest	Romania	1.99937e+06	0.0016277	0.896732
153	Mecklenburg-Vorpommern	Germany	1.93328e+06	0.0015739	0.898306
154	East Anglia	United Kingdom	1.88948e+06	0.00153824	0.899844
155	Kassel	Germany	1.86058e+06	0.00151471	0.901359
156	Jihozápad	Czechia	1.83687e+06	0.00149541	0.902854
157	Thüringen	Germany	1.82852e+06	0.00148861	0.904343
158	Nordjylland	Denmark	1.82334e+06	0.00148439	0.905827
159	Calabria	Italy	1.77391e+06	0.00144416	0.907272
160	Alsace	France	1.75618e+06	0.00142972	0.908701
161	Highlands and Islands	United Kingdom	1.75452e+06	0.00142837	0.91013
162	Lüneburg	Germany	1.69927e+06	0.00138339	0.911513
163	Lubuskie	Poland	1.67315e+06	0.00136212	0.912875
164	Nord-Est	Romania	1.6258e+06	0.00132357	0.914199
165	Merseyside	United Kingdom	1.62e+06	0.00131885	0.915518
166	Umbria	Italy	1.60209e+06	0.00130428	0.916822
167	Южен централен	Bulgaria	1.59329e+06	0.00129711	0.918119
168	La Réunion	France	1.58381e+06	0.00128939	0.919408
169	Jihovýchod	Czechia	1.53715e+06	0.00125141	0.92066
170	Outer London — East and North East	United Kingdom	1.49645e+06	0.00121827	0.921878
171	Bretagne	France	1.49259e+06	0.00121513	0.923093
172	Νότιο Αιγαίο	Greece	1.48493e+06	0.00120889	0.924302
173	Tübingen	Germany	1.44219e+06	0.0011741	0.925476
174	Champagne-Ardenne	France	1.44091e+06	0.00117305	0.926649
175	Северен централен	Bulgaria	1.42897e+06	0.00116334	0.927813
176	Lincolnshire	United Kingdom	1.39675e+06	0.0011371	0.92895
177	Wien	Austria	1.3721e+06	0.00111704	0.930067
178	Oberpfalz	Germany	1.33077e+06	0.00108339	0.93115
179	Martinique	France	1.32906e+06	0.001082	0.932232
180	Campania	Italy	1.32163e+06	0.00107595	0.933308
181	Prov. Limburg (BE)	Belgium	1.31719e+06	0.00107234	0.93438
182	North Eastern Scotland	United Kingdom	1.31307e+06	0.00106898	0.935449
183	Hovedstaden	Denmark	1.31139e+06	0.00106762	0.936517
184	Bucureşti-Ilfov	Romania	1.30486e+06	0.00106229	0.937579
185	Comunidad Foral de Navarra	Spain	1.30117e+06	0.0010593	0.938639
186	Ísland	Iceland	1.26671e+06	0.00103124	0.93967
187	Zahodna Slovenija	Slovenia	1.2601e+06	0.00102585	0.940696
188	Pest	Hungary	1.25861e+06	0.00102465	0.94172
189	Malta	Malta	1.2376e+06	0.00100754	0.942728
190	Bratislavský kraj	Slovakia	1.23363e+06	0.00100431	0.943732
191	Niederbayern	Germany	1.23326e+06	0.00100401	0.944736
192	Guadeloupe	France	1.21881e+06	0.000992246	0.945728
193	Prov. Luxembourg (BE)	Belgium	1.19744e+06	0.000974845	0.946703
194	Trøndelag	Norway	1.1971e+06	0.000974572	0.947678
195	Midtjylland	Denmark	1.17658e+06	0.000957863	0.948636
196	Sjælland	Denmark	1.14245e+06	0.000930077	0.949566
197	Регион Шумадије и Западне Србије	Serbia	1.11868e+06	0.000910724	0.950476
198	Jadranska Hrvatska	Croatia	1.09716e+06	0.000893207	0.95137
199	Comunidad de Madrid	Spain	1.07136e+06	0.000872201	0.952242
200	Picardie	France	1.07121e+06	0.000872076	0.953114
201	South Yorkshire	United Kingdom	1.06973e+06	0.000870875	0.953985
202	Gloucestershire, Wiltshire and Bristol/Bath area	United Kingdom	1.06834e+06	0.000869748	0.954855
203	Poitou-Charentes	France	1.05511e+06	0.000858975	0.955714
204	Κεντρική Μακεδονία	Greece	1.03933e+06	0.000846125	0.95656
205	Bedfordshire and Hertfordshire	United Kingdom	1.02762e+06	0.000836592	0.957396
206	Prov. Namur	Belgium	1.024e+06	0.000833646	0.95823
207	Région lémanique	Switzerland	1.02388e+06	0.00083355	0.959063
208	Midi-Pyrénées	France	1.02286e+06	0.000832717	0.959896
209	Schwaben	Germany	1.00824e+06	0.000820817	0.960717
210	Северозападен	Bulgaria	999809	0.000813952	0.961531
211	Languedoc-Roussillon	France	984611	0.000801579	0.962333
212	Luxembourg	Luxembourg	964745	0.000785406	0.963118
213	Latvija	Latvia	925638	0.000753569	0.963872
214	Leicestershire, Rutland and Northamptonshire	United Kingdom	925616	0.000753551	0.964625
215	Регион Војводине	Serbia	922881	0.000751324	0.965376
216	Θεσσαλία	Greece	904689	0.000736514	0.966113
217	Észak-Alföld	Hungary	872545	0.000710345	0.966823
218	Dél-Dunántúl	Hungary	871168	0.000709224	0.967532
219	Southern Scotland	United Kingdom	866534	0.000705452	0.968238
220	Mittelfranken	Germany	840291	0.000684087	0.968922
221	Inner London — East	United Kingdom	838545	0.000682666	0.969605
222	Centre — Val de Loire	France	836608	0.000681089	0.970286
223	Flevoland	Netherlands	830316	0.000675967	0.970962
224	Greater Manchester	United Kingdom	828395	0.000674403	0.971636
225	Abruzzo	Italy	818383	0.000666252	0.972302
226	Stredné Slovensko	Slovakia	818148	0.000666061	0.972968
227	Espace Mittelland	Switzerland	817502	0.000665535	0.973634
228	Franche-Comté	France	816697	0.000664879	0.974299
229	Nordwestschweiz	Switzerland	808050	0.00065784	0.974957
230	Northern and Western	Ireland	806441	0.00065653	0.975613
231	Herefordshire, Worcestershire and Warwickshire	United Kingdom	805420	0.000655699	0.976269
232	Lancashire	United Kingdom	794615	0.000646902	0.976916
233	Basilicata	Italy	776427	0.000632095	0.977548
234	Budapest	Hungary	771691	0.000628239	0.978176
235	Panonska Hrvatska	Croatia	756213	0.000615638	0.978792
236	Overijssel	Netherlands	731875	0.000595825	0.979388
237	Marche	Italy	724529	0.000589844	0.979977
238	Região Autónoma da Madeira	Portugal	717047	0.000583754	0.980561
239	Nyugat-Dunántúl	Hungary	716670	0.000583447	0.981145
240	Βόρειο Αιγαίο	Greece	697529	0.000567864	0.981713
241	Prov. West-Vlaanderen	Belgium	673089	0.000547967	0.982261
242	West Midlands	United Kingdom	659368	0.000536797	0.982797
243	Cumbria	United Kingdom	659156	0.000536624	0.983334
244	Molise	Italy	655891	0.000533966	0.983868
245	Freiburg	Germany	645986	0.000525902	0.984394
246	Podlaskie	Poland	645711	0.000525678	0.984919
247	Chemnitz	Germany	639975	0.000521008	0.98544
248	Oslo og Viken	Norway	630324	0.000513152	0.985954
249	Praha	Czechia	629929	0.00051283	0.986466
250	Corse	France	621218	0.000505739	0.986972
251	Kärnten	Austria	620434	0.0005051	0.987477
252	Dél-Alföld	Hungary	615512	0.000501093	0.987978
253	Região Autónoma dos Açores	Portugal	585181	0.0004764	0.988455
254	Koblenz	Germany	576366	0.000469224	0.988924
255	Ostschweiz	Switzerland	569774	0.000463858	0.989388
256	Auvergne	France	564398	0.000459481	0.989847
257	Salzburg	Austria	551904	0.000449309	0.990297
258	Aνατολική Μακεδονία, Θράκη	Greece	526470	0.000428603	0.990725
259	Surrey, East and West Sussex	United Kingdom	519415	0.00042286	0.991148
260	Bourgogne	France	511049	0.000416049	0.991564
261	Sostinės regionas	Lithuania	507307	0.000413003	0.991977
262	Utrecht	Netherlands	483192	0.000393371	0.992371
263	Prov. Vlaams-Brabant	Belgium	480255	0.000390979	0.992762
264	West Central Scotland	United Kingdom	475949	0.000387474	0.993149
265	Warmińsko-mazurskie	Poland	472198	0.00038442	0.993533
266	Devon	United Kingdom	452616	0.000368478	0.993902
267	Δυτική Ελλάδα	Greece	445903	0.000363013	0.994265
268	Limousin	France	421581	0.000343212	0.994608
269	Zürich	Switzerland	380273	0.000309583	0.994918
270	Drenthe	Netherlands	372056	0.000302894	0.995221
271	Extremadura	Spain	365678	0.000297701	0.995518
272	Algarve	Portugal	354485	0.000288589	0.995807
273	Friesland (NL)	Netherlands	351211	0.000285924	0.996093
274	Extra-Regio NUTS2	Denmark	337982	0.000275153	0.996368
275	Basse-Normandie	France	309165	0.000251693	0.99662
276	Région de Bruxelles-Capitale/ Brussels Hoofdstedelijk Gewest	Belgium	299837	0.0002441	0.996864
277	Gießen	Germany	298008	0.000242611	0.997106
278	Ciudad de Ceuta	Spain	293485	0.000238928	0.997345
279	La Rioja	Spain	292462	0.000238095	0.997583
280	Ciudad de Melilla	Spain	282954	0.000230355	0.997814
281	Outer London — West and North West	United Kingdom	255385	0.000207911	0.998022
282	Valle d’Aosta/Vallée d’Aoste	Italy	254011	0.000206792	0.998228
283	Guyane	France	228749	0.000186227	0.998415
284	Tirol	Austria	225442	0.000183534	0.998598
285	Grad Zagreb	Croatia	206937	0.000168469	0.998767
286	Provincia Autonoma di Trento	Italy	202218	0.000164627	0.998931
287	Dorset and Somerset	United Kingdom	187657	0.000152773	0.999084
288	Oberfranken	Germany	178670	0.000145457	0.99923
289	Sjeverna Hrvatska	Croatia	159267	0.00012966	0.999359
290	Zentralschweiz	Switzerland	143709	0.000116995	0.999476
291	Trier	Germany	117241	9.5447e-05	0.999572
292	Outer London — South	United Kingdom	110362	8.98465e-05	0.999662
293	Ticino	Switzerland	92784.8	7.55369e-05	0.999737
294	Cornwall and Isles of Scilly	United Kingdom	64732.9	5.26996e-05	0.99979
295	Extra-Regio NUTS2	Romania	57444.3	4.67659e-05	0.999837
296	Vorarlberg	Austria	41651.6	3.39089e-05	0.99987
297	Extra-Regio NUTS2	Italy	40981.6	3.33634e-05	0.999904
298	Mayotte	France	40272.1	3.27859e-05	0.999937
299	Prov. Brabant Wallon	Belgium	33991.7	2.76729e-05	0.999964
300	Burgenland	Austria	19136.2	1.55789e-05	0.99998
301	Provincia Autonoma di Bolzano/Bozen	Italy	12615	1.027e-05	0.99999
302	Extra-Regio NUTS2	Spain	6076.22	4.9467e-06	0.999995
303	Innlandet	Norway	3553.42	2.89287e-06	0.999998
304	Extra-Regio NUTS2	France	1930.74	1.57183e-06	0.999999
305	Extra-Regio NUTS2	Iceland	392.383	3.19442e-07	1
306	Extra-Regio NUTS2	Czechia	224.776	1.82992e-07	1
	Total		1.22834e+09	1	1
