# Supplementary material for: Amalur EIS: a system for calculating the environmental impacts of industrial sites from E-PRTR records
Source: Environ Monit Assess. 2025 Jan 11;197(2):163. doi: 10.1007/s10661-024-13565-3 (PMC11723853; doi:10.1007/s10661-024-13565-3)
Supplement: Supplementary file 29 — Supplementary file19 (XLSX 143 KB) [file 10661_2024_13565_MOESM19_ESM.xlsx]

## Sheet: Table SM9 by country
Country	Total Impact		Acidification		Climate change		Ecotoxicity, freshwater		Eutrophication, freshwater		Eutrophication, marine		Eutrophication, terrestrial		Human toxicity, cancer		Human toxicity, non-cancer		Ozone depletion		Particulate matter		Photochemical ozone formation		Resource use, minerals and metals
	(Pt)	(%)	(Pt)	(%)	(Pt)	(%)	(Pt)	(%)	(Pt)	(%)	(Pt)	(%)	(Pt)	(%)	(Pt)	(%)	(Pt)	(%)	(Pt)	(%)	(Pt)	(%)	(Pt)	(%)	(Pt)	(%)
Germany	2.48751e+08	1	9.44591e+06	0.0379734	2.06465e+08	0.830007	6.56014e+06	0.0263724	425367	0.00171001	3.62954e+06	0.0145911	4.76848e+06	0.0191697	202947	0.000815865	2.93019e+06	0.0117796	12237.9	4.91973e-05	7.20572e+06	0.0289677	7.0783e+06	0.0284554	26969	0.000108418
United Kingdom	1.28353e+08	1	8.73106e+06	0.0680238	8.98181e+07	0.699774	1.24145e+06	0.00967216	3.52105e+06	0.0274325	4.87809e+06	0.0380052	4.23639e+06	0.0330057	162382	0.00126512	1.5975e+06	0.0124461	81873.7	0.000637879	6.81156e+06	0.0530689	7.25089e+06	0.0564918	22742.3	0.000177186
Poland	1.1849e+08	1	1.11104e+07	0.0937668	7.95232e+07	0.67114	2.73896e+06	0.0231156	140486	0.00118564	2.47864e+06	0.0209186	3.57726e+06	0.0301905	830528	0.00700928	3.01699e+06	0.0254621	189.695	1.60094e-06	9.84757e+06	0.0831091	5.18494e+06	0.0437585	40610.7	0.000342736
Spain	8.56148e+07	1	1.04527e+07	0.12209	4.77352e+07	0.557557	1.38471e+06	0.0161738	1.17842e+06	0.0137643	3.54892e+06	0.0414522	5.51619e+06	0.0644303	378888	0.00442549	1.01075e+06	0.0118058	13467.5	0.000157303	8.30746e+06	0.0970329	6.07017e+06	0.070901	17906.9	0.000209157
Italy	8.22827e+07	1	4.88652e+06	0.0593869	6.1241e+07	0.744276	2.70409e+06	0.0328634	860884	0.0104625	2.04324e+06	0.024832	2.81727e+06	0.0342389	186211	0.00226307	668103	0.0081196	6162.55	7.48948e-05	3.54592e+06	0.0430944	3.29649e+06	0.040063	26813.4	0.000325869
Bulgaria	7.34129e+07	1	6.67518e+06	0.0909266	1.33754e+07	0.182194	25490	0.000347214	115673	0.00157564	500063	0.00681165	1.01816e+06	0.013869	4.43965e+07	0.604751	148735	0.00202601			5.90283e+06	0.0804059	1.24739e+06	0.0169914	7476.46	0.000101841
France	7.05087e+07	1	6.01558e+06	0.0853168	4.55699e+07	0.646301	1.56527e+06	0.0221996	923860	0.0131028	2.43937e+06	0.0345968	2.6825e+06	0.038045	1.23243e+06	0.0174791	1.08743e+06	0.0154227	324605	0.00460376	4.62868e+06	0.0656469	4.014e+06	0.0569292	25108.9	0.000356111
Netherlands	6.11778e+07	1	1.38342e+06	0.0226131	5.43379e+07	0.888197	747541	0.0122192	334063	0.00546052	720566	0.0117782	822622	0.0134464	87108.3	0.00142386	260176	0.00425279	128547	0.00210121	1.05074e+06	0.0171752	1.29765e+06	0.0212112	7447.78	0.00012174
Czechia	5.40359e+07	1	3.49222e+06	0.0646278	4.28863e+07	0.793663	66261.9	0.00122626	58549.1	0.00108352	830705	0.0153732	1.33457e+06	0.0246979	78550	0.00145366	769040	0.014232	1280.44	2.36961e-05	2.78224e+06	0.0514887	1.72648e+06	0.0319506	9732.02	0.000180103
Romania	3.55264e+07	1	5.98448e+06	0.168452	1.8625e+07	0.524258	283157	0.00797033	219458	0.00617733	807507	0.0227298	1.70272e+06	0.0479283	32785.3	0.000922844	249405	0.00702027			5.96866e+06	0.168006	1.64727e+06	0.0463676	5927.46	0.000166847
Finland	3.52291e+07	1	1.5341e+06	0.0435465	2.95042e+07	0.837496	103704	0.00294371	41686.3	0.00118329	638225	0.0181164	863651	0.0245153	46360.3	0.00131597	239079	0.00678641			1.17125e+06	0.0332466	1.08323e+06	0.0307481	3596.86	0.000102099
Greece	3.41656e+07	1	4.19179e+06	0.12269	2.06632e+07	0.604796	8332.11	0.000243874	268270	0.00785203	986196	0.0288651	1.37213e+06	0.040161	193792	0.00567214	307823	0.00900974	3885.36	0.000113721	4.05242e+06	0.118611	2.11236e+06	0.061827	5414.99	0.000158492
Sweden	3.02326e+07	1	754503	0.0249566	2.62121e+07	0.867014	68314	0.00225962	86656.9	0.00286634	467286	0.0154564	509088	0.016839	24119.3	0.000797792	162479	0.00537432			980795	0.0324417	963434	0.0318674	3838.25	0.000126957
Belgium	2.62114e+07	1	1.54698e+06	0.0590192	1.94027e+07	0.740239	448136	0.017097	159669	0.00609159	531052	0.0202603	771886	0.0294484	125773	0.0047984	563109	0.0214833	11833.9	0.000451479	1.20731e+06	0.0460604	1.43518e+06	0.0547538	7777.43	0.000296719
Portugal	1.96237e+07	1	1.57237e+06	0.0801263	1.22982e+07	0.626701	269665	0.0137418	331601	0.016898	706923	0.036024	966344	0.0492438	825641	0.0420737	171613	0.00874523			1.38391e+06	0.0705225	1.08817e+06	0.0554518	9256.22	0.000471687
Serbia	1.72638e+07	1	7.13899e+06	0.413524	6576.47	0.00038094	96746.5	0.00560401	189170	0.0109576	621180	0.0359817	760208	0.0440348	21312.3	0.00123451	33080.4	0.00191617			7.11524e+06	0.412148	1.27165e+06	0.0736598	9654.56	0.000559237
Norway	1.67236e+07	1	712250	0.0425895	1.05825e+07	0.632786	117193	0.00700764	1.5713e+06	0.0939566	1.08058e+06	0.0646142	590030	0.0352812	10923.7	0.000653189	20822.2	0.00124507	3098.63	0.000185285	673465	0.0402703	1.35793e+06	0.0811982	3555.37	0.000212596
Austria	1.40285e+07	1	355167	0.0253175	1.20034e+07	0.855647	15876.9	0.00113176	93408	0.00665845	267585	0.0190744	234619	0.0167244	22524.9	0.00160565	237131	0.0169036			321405	0.0229109	474797	0.0338452	2544.86	0.000181407
Estonia	1.28523e+07	1	936320	0.0728524	9.59097e+06	0.746246	2513.26	0.00019555	7804.04	0.00060721	101262	0.00787888	166735	0.0129732	31638.8	0.00246172	265832	0.0206836			1.47527e+06	0.114787	267945	0.020848	5994.79	0.000466437
Hungary	1.22772e+07	1	1.1681e+06	0.0951431	8.26749e+06	0.673399	26047.3	0.00212159	167646	0.013655	277062	0.0225671	823242	0.0670543	17340.3	0.00141239	88200.3	0.00718405			1.02489e+06	0.0834784	415055	0.0338069	2183.6	0.000177858
Slovakia	1.16946e+07	1	1.08774e+06	0.0930115	5.91718e+06	0.505974	18327.2	0.00156714	31245.4	0.00267177	212224	0.0181471	280798	0.0240108	2.62591e+06	0.224539	219169	0.018741			773287	0.0661233	524501	0.0448497	4267.28	0.000364892
Ireland	9.15103e+06	1	573051	0.0626214	6.69142e+06	0.73122	200211	0.0218785	207982	0.0227278	277054	0.0302757	314822	0.0344029	7496.29	0.000819175	54275.6	0.00593109			430097	0.0469999	393742	0.0430271	881.577	9.63364e-05
Denmark	7.85252e+06	1	427522	0.0544439	6.08544e+06	0.774967	7945.58	0.00101185	43022.6	0.00547883	186249	0.0237184	304314	0.0387537	6692.99	0.000852337	70036.4	0.00891898			298314	0.0379897	422391	0.0537906	585.802	7.46005e-05
Cyprus	4.48102e+06	1	520596	0.116178	3.02244e+06	0.674499	1983.31	0.000442602	15842.1	0.00353538	79194	0.0176732	168123	0.0375189	4903.01	0.00109417	19773.4	0.0044127			484129	0.10804	163644	0.0365195	386.305	8.62093e-05
Slovenia	4.44024e+06	1	236733	0.0533155	3.51722e+06	0.792125	4707.8	0.00106026	39041.8	0.00879273	94074.3	0.0211868	136317	0.0307005	2668.15	0.000600902	34676.6	0.00780963			181932	0.0409735	192595	0.043375	266.298	5.99737e-05
Switzerland	3.83598e+06	1	116967	0.0304922	3.02189e+06	0.787776	84119.2	0.021929	68308.6	0.0178074	205524	0.0535781	72812.3	0.0189814	8941.73	0.00233102	65766.3	0.0171446			71441.1	0.018624	119120	0.0310534	1085.61	0.000283008
Lithuania	3.50828e+06	1	455361	0.129796	2.052e+06	0.584901	8567.24	0.00244201	9580.63	0.00273087	70841.2	0.0201926	191728	0.0546503	587.389	0.00016743	7860.73	0.00224062			444294	0.126642	267357	0.0762076	103.252	2.94309e-05
Croatia	2.21958e+06	1	196363	0.0884687	1.46951e+06	0.662067	2099.55	0.000945923	56093.3	0.0252721	93807.4	0.0422636	115036	0.0518279	7039.4	0.0031715	9441.99	0.00425396			172338	0.0776445	97492.5	0.0439239	357.04	0.000160859
Iceland	1.2671e+06	1	222270	0.175416	593195	0.468151	502.402	0.000396497	70940.4	0.0559864	41842.9	0.0330225	7897.18	0.00623248	321.202	0.000253494	42020.7	0.0331629			246813	0.194786	41219.1	0.0325302	79.487	6.27314e-05
Malta	1.2376e+06	1	130363	0.105335	739186	0.597271	36083.2	0.0291557	30423.4	0.0245824	41084	0.0331964	34354	0.0277584	47269.3	0.0381942	1929.53	0.00155908			123706	0.0999556	52366.2	0.0423125	841.604	0.000680027
Luxembourg	964745	1	57297.4	0.0593912	701139	0.726761	275.821	0.0002859	6470.2	0.00670665	34845	0.0361183	45290.6	0.0469456	1956.78	0.00202829	17967.7	0.0186243			31417.2	0.0325653	67828.3	0.0703069	257.487	0.000266897
Latvia	925638	1	71465.6	0.0772069	590208	0.637623	902.31	0.000974798	19766.2	0.0213542	49406.6	0.0533758	62716.6	0.0677551	626.192	0.000676498	4942.8	0.00533988			69358.5	0.0749305	56088.6	0.0605945	156.056	0.000168593
Total	1.22834e+09	1	9.21838e+07	0.0750475	8.42509e+08	0.685893	1.88393e+07	0.0153372	1.12937e+07	0.00919432	2.89401e+07	0.0235604	3.72683e+07	0.0303404	5.16222e+07	0.042026	1.43753e+07	0.0117031	587182	0.000478029	7.87845e+07	0.064139	5.16817e+07	0.0420744	253820	0.000206637

## Sheet: Table SM9 by NUTS2 region
NUTS2 Region	Total Impact		Acidification		Climate change		Ecotoxicity, freshwater		Eutrophication, freshwater		Eutrophication, marine		Eutrophication, terrestrial		Human toxicity, cancer		Human toxicity, non-cancer		Ozone depletion		Particulate matter		Photochemical ozone formation		Resource use, minerals and metals
	(Pt)	(%)	(Pt)	(%)	(Pt)	(%)	(Pt)	(%)	(Pt)	(%)	(Pt)	(%)	(Pt)	(%)	(Pt)	(%)	(Pt)	(%)	(Pt)	(%)	(Pt)	(%)	(Pt)	(%)	(Pt)	(%)
Югозападен	4.81117e+07	1	830686	0.0172658	1.45821e+06	0.0303089	4763.76	9.90146e-05	51843.9	0.00107757	83830.2	0.00174241	86601.2	0.0018	4.43826e+07	0.92249	8252.69	0.000171532			1.0468e+06	0.0217577	154035	0.00320161	4093.04	8.50738e-05
Düsseldorf	4.36556e+07	1	1.50154e+06	0.0343952	3.55575e+07	0.8145	1.77548e+06	0.0406701	79996.1	0.00183244	573780	0.0131433	686690	0.0157297	35139.3	0.000804921	855165	0.0195889			1.31337e+06	0.0300849	1.26905e+06	0.0290696	7898.31	0.000180923
Köln	3.59659e+07	1	948555	0.0263737	3.19827e+07	0.889251	245434	0.00682406	16347.6	0.00045453	420029	0.0116785	561626	0.0156155	22787	0.000633573	286968	0.00797889	2034.99	5.6581e-05	679625	0.0188964	797379	0.0221704	2409.68	6.6999e-05
Brandenburg	3.00702e+07	1	1.2124e+06	0.0403192	2.59752e+07	0.863821	36647.9	0.00121875	17767.8	0.000590879	346646	0.0115279	503135	0.016732	20340.1	0.000676422	252017	0.00838095			974228	0.0323985	729304	0.0242534	2433.1	8.09142e-05
Śląskie	2.67398e+07	1	1.96823e+06	0.0736068	1.84986e+07	0.6918	896101	0.0335118	21477.8	0.000803212	444074	0.0166072	637329	0.0238344	552553	0.020664	820274	0.0306761			1.81738e+06	0.0679654	1.0743e+06	0.040176	9483.25	0.000354649
Severozápad	2.46302e+07	1	1.5276e+06	0.0620212	1.9984e+07	0.811361	3573.37	0.000145081	5480.86	0.000222526	353429	0.0143494	547074	0.0222115	23677	0.000961299	257621	0.0104595	424.273	1.72257e-05	1.1577e+06	0.0470033	766836	0.0311339	2798.44	0.000113618
Łódzkie	1.96021e+07	1	1.9101e+06	0.0974437	1.39687e+07	0.712614	24564.7	0.00125317	12980.1	0.000662182	375062	0.0191338	547187	0.0279148	74730.8	0.0038124	323815	0.0165195			1.53384e+06	0.0782489	828126	0.0422469	2963.32	0.000151174
Zuid-Holland	1.952e+07	1	482393	0.0247127	1.74584e+07	0.894384	204373	0.0104699	88560	0.00453688	172376	0.00883072	168303	0.00862208	61086.1	0.0031294	34899.2	0.00178787	126104	0.00646023	352748	0.0180711	370152	0.0189627	631.515	3.23521e-05
North Yorkshire	1.78924e+07	1	1.06022e+06	0.0592556	1.4213e+07	0.79436	9682.8	0.000541169	15786.5	0.000882304	325452	0.0181894	508160	0.0284009	8631.12	0.000482391	310575	0.0173579			750951	0.0419705	688384	0.0384736	1546.23	8.64185e-05
Югоизточен	1.71122e+07	1	4.40359e+06	0.257336	7.98831e+06	0.466818	3121.98	0.000182441	10333.5	0.000603867	175575	0.0102602	342205	0.0199977	9600.46	0.000561029	44331.7	0.00259064			3.51907e+06	0.205646	615434	0.0359645	676.394	3.95269e-05
Derbyshire and Nottinghamshire	1.58432e+07	1	937199	0.0591548	1.22443e+07	0.772845	20808.6	0.00131341	80534.2	0.00508322	414357	0.0261537	580679	0.0366517	6865.28	0.000433328	150553	0.00950275			603817	0.0381122	802857	0.0506753	1178.61	7.43922e-05
Sud-Vest Oltenia	1.51568e+07	1	3.3088e+06	0.218305	7.00116e+06	0.461917	204587	0.0134981	6054.28	0.000399445	253883	0.0167505	417941	0.0275745	21026.7	0.00138728	110973	0.00732168			3.09517e+06	0.204211	735957	0.0485564	1199.66	7.91502e-05
Andalucía	1.49033e+07	1	1.31619e+06	0.088315	9.78312e+06	0.656439	118019	0.00791897	272330	0.0182731	657402	0.0441111	695925	0.0466959	14017.2	0.000940543	154812	0.0103878			1.09668e+06	0.0735866	791845	0.0531321	2983.98	0.000200222
Puglia	1.4842e+07	1	587966	0.039615	1.24008e+07	0.835524	58040.2	0.00391054	40780.9	0.00274767	227171	0.0153059	273919	0.0184557	20387.9	0.00137367	232720	0.0156799			495090	0.0333574	503483	0.0339229	1590.84	0.000107185
Δυτική Μακεδονία	1.47973e+07	1	1.4458e+06	0.0977069	9.8906e+06	0.668407	1918.34	0.000129642			259484	0.0175359	393899	0.0266197	159514	0.0107799	160639	0.010856			1.88544e+06	0.127418	597630	0.0403879	2345.09	0.000158481
Münster	1.43123e+07	1	513798	0.0358991	1.20606e+07	0.842677	448801	0.0313577	21932.3	0.00153241	192059	0.0134191	267723	0.0187058	11479.4	0.000802064	94710.7	0.00661743			353133	0.0246734	346886	0.0242369	1138.85	7.95712e-05
Eesti	1.28523e+07	1	936320	0.0728524	9.59097e+06	0.746246	2513.26	0.00019555	7804.04	0.00060721	101262	0.00787888	166735	0.0129732	31638.8	0.00246172	265832	0.0206836			1.47527e+06	0.114787	267945	0.020848	5994.79	0.000466437
Arnsberg	1.22636e+07	1	394285	0.032151	1.0564e+07	0.861416	203560	0.0165988	31248.7	0.0025481	171466	0.0139818	219430	0.0178929	9434.84	0.00076934	118412	0.00965562			232351	0.0189464	317903	0.0259226	1436.87	0.000117166
Lombardia	1.17873e+07	1	1.01886e+06	0.0864369	7.96758e+06	0.675946	81682.3	0.00692968	154220	0.0130835	308660	0.0261858	788210	0.0668693	60977.5	0.00517315	97246.4	0.00825009			813273	0.0689956	488889	0.0414758	7715.65	0.000654572
Sachsen-Anhalt	1.14688e+07	1	641548	0.0559386	8.25606e+06	0.719871	1.01569e+06	0.0885612	8003.9	0.000697884	163833	0.0142851	357467	0.0311687	10095.7	0.000880275	154969	0.0135122			518072	0.0451723	342128	0.0298312	936.533	8.16592e-05
Extra-Regio NUTS2	1.14343e+07	1	798243	0.069811	7.08911e+06	0.619984	100586	0.00879684	13797.8	0.0012067	550214	0.0481194	824081	0.0720707	6660.58	0.000582506	16264.8	0.00142245			252755	0.0221049	1.78117e+06	0.155774	1463.74	0.000128013
Provence-Alpes-Côte d’Azur	1.1179e+07	1	799814	0.071546	7.91106e+06	0.707671	158654	0.0141921	128154	0.0114638	328546	0.0293895	258139	0.0230913	219999	0.0196796	150683	0.0134791	5927.97	0.000530276	693515	0.0620372	518534	0.0463845	5988.69	0.000535708
Nord-Pas de Calais	1.08633e+07	1	686944	0.0632353	8.27985e+06	0.762185	39039.7	0.00359372	76749	0.00706497	192033	0.0176772	240155	0.0221069	25827.9	0.00237754	252483	0.0232418			582200	0.0535933	484305	0.0445817	3724.26	0.00034283
Moravskoslezsko	1.06811e+07	1	524820	0.0491355	8.60124e+06	0.805279	34117.4	0.00319419	13890.3	0.00130046	134629	0.0126045	193577	0.0181233	26489.8	0.00248007	295025	0.0276213			486180	0.0455179	367988	0.0344524	3113.28	0.000291477
Mazowiecki regionalny	1.05929e+07	1	1.25176e+06	0.11817	6.86319e+06	0.647906	10402.7	0.000982047	2232.59	0.000210763	223648	0.0211131	345094	0.032578	14415.6	0.00136088	319792	0.0301894			1.04502e+06	0.0986527	515704	0.048684	1618.95	0.000152834
Pohjois- ja Itä-Suomi	1.02703e+07	1	373565	0.0363733	8.86967e+06	0.863623	20845.4	0.00202967	10628.2	0.00103485	173948	0.016937	192931	0.0187853	17796.1	0.00173277	76154.7	0.00741503			280948	0.0273553	252454	0.024581	1366.77	0.00013308
Wielkopolskie	1.00939e+07	1	1.16429e+06	0.115346	6.71738e+06	0.66549	31421.1	0.00311288	10099	0.00100051	190117	0.0188348	294863	0.0292121	31581.4	0.00312876	225878	0.0223777			988292	0.09791	437012	0.0432948	2949.61	0.000292217
Sicilia	1.00396e+07	1	759437	0.075644	7.61588e+06	0.758582	219401	0.0218535	28217.3	0.00281059	154563	0.0153952	210261	0.0209431	7513.9	0.000748424	51464.3	0.00512611			542266	0.0540126	448913	0.0447141	1714.04	0.000170728
Principado de Asturias	9.9346e+06	1	847665	0.0853245	6.75728e+06	0.680176	118595	0.0119376	51039.6	0.00513756	288484	0.0290383	361622	0.0364003	14011.9	0.00141042	202080	0.0203411	6894.23	0.000693961	695082	0.0699657	589637	0.0593519	2212.47	0.000222703
Noord-Holland	9.84893e+06	1	208202	0.0211396	8.7232e+06	0.8857	24880.7	0.00252623	38174.8	0.00387603	124604	0.0126515	127587	0.0129544	9217.7	0.000935909	134011	0.0136067			220759	0.0224146	235446	0.0239058	2845.76	0.000288941
Dresden	9.58854e+06	1	422651	0.0440788	8.11916e+06	0.846756	20150.3	0.0021015	10135.8	0.00105707	139824	0.0145824	198018	0.0206515	8302.58	0.000865886	83347.7	0.00869243			321710	0.0335515	264271	0.0275611	976.357	0.000101825
Cataluña	9.4666e+06	1	1.11159e+06	0.117423	4.89065e+06	0.516622	352013	0.0371848	270620	0.0285868	502196	0.0530492	773850	0.0817454	43135.1	0.00455655	105870	0.0111835	4686.48	0.000495055	885015	0.0934882	523813	0.0553327	3149.2	0.000332665
Eastern Scotland	9.15493e+06	1	889181	0.0971259	6.06738e+06	0.662745	33128.7	0.00361867	175201	0.0191373	280935	0.0306867	290530	0.0317348	4661.1	0.000509135	98913.7	0.0108044			673989	0.0736204	640171	0.0699264	832.433	9.09273e-05
Београдски регион	9.07019e+06	1	3.71475e+06	0.409556	443.153	4.88582e-05	46949.6	0.00517625	136696	0.0150709	342778	0.0377917	366957	0.0404575	6627.11	0.000730647	11395.6	0.00125638			3.74311e+06	0.412683	698237	0.0769815	2246.33	0.00024766
East Yorkshire and Northern Lincolnshire	9.03191e+06	1	533015	0.0590146	6.84135e+06	0.757464	38888.6	0.00430569	57831.8	0.00640305	160868	0.0178111	237777	0.0263263	9059.85	0.00100309	112319	0.0124357			585041	0.0647749	454743	0.0503485	1019.15	0.000112838
Galicia	8.83254e+06	1	1.35628e+06	0.153555	4.84078e+06	0.548062	28684.4	0.00324759	42400.7	0.00480051	243226	0.0275375	401262	0.04543	11710.2	0.00132581	124308	0.0140739			1.18628e+06	0.134308	596248	0.0675059	1358.78	0.000153838
Etelä-Suomi	8.71799e+06	1	354037	0.04061	7.2053e+06	0.826486	50359.3	0.00577648	11035.2	0.0012658	182766	0.0209642	259550	0.0297718	10574	0.00121289	49725.7	0.00570381			281465	0.0322855	312134	0.0358034	1044.05	0.000119759
Länsi-Suomi	8.36019e+06	1	472878	0.056563	6.70423e+06	0.801923	23962.2	0.00286623	10337.2	0.00123648	162517	0.0194394	271617	0.0324893	5075.27	0.000607075	73917.6	0.00884162			375122	0.04487	259647	0.0310575	886.896	0.000106086
Haute-Normandie	8.1665e+06	1	836113	0.102383	5.60737e+06	0.68663	29180.5	0.0035732	26862	0.00328929	168282	0.0206064	256610	0.0314223	8431.57	0.00103246	85400.1	0.0104574			641199	0.0785157	505562	0.0619068	1491.79	0.000182672
Castilla y León	8.06869e+06	1	1.47141e+06	0.182361	3.36884e+06	0.41752	15806.6	0.00195901	67193.9	0.00832773	337581	0.0418384	831137	0.103008	8578.2	0.00106315	96290.3	0.0119338			1.25063e+06	0.154998	620262	0.0768727	958.743	0.000118823
Braunschweig	8.05494e+06	1	309543	0.0384289	6.87194e+06	0.853134	4466.03	0.000554446	2719.6	0.000337631	87591.7	0.0108743	128779	0.0159876	5574.07	0.000692006	139309	0.0172948			230571	0.0286248	273595	0.0339661	850.226	0.000105553
Prov. Antwerpen	7.95211e+06	1	565453	0.0711074	5.96657e+06	0.750313	185874	0.0233741	22539.3	0.00283438	127523	0.0160364	198004	0.0248995	4847.09	0.000609535	64572.2	0.00812013	620.743	7.80602e-05	409800	0.0515334	405195	0.0509544	1108.28	0.00013937
Helsinki-Uusimaa	7.8806e+06	1	333624	0.0423348	6.725e+06	0.853362	8537.25	0.00108332	9685.7	0.00122906	118994	0.0150996	139553	0.0177085	12914.9	0.00163883	39281	0.00498453			233713	0.0296568	258992	0.0328645	299.143	3.79594e-05
Dolnośląskie	7.81745e+06	1	783152	0.10018	5.30241e+06	0.678278	227116	0.0290525	13217.1	0.00169072	141398	0.0180875	181902	0.0232687	16058.9	0.00205424	126918	0.0162352			736579	0.0942224	286091	0.0365965	2612.23	0.000334154
Zeeland	7.76231e+06	1	158511	0.0204206	7.07437e+06	0.911374	23151.8	0.00298259	36561.4	0.00471012	59568.5	0.00767407	89533.6	0.0115344	1980.37	0.000255127	17274.6	0.00222545			178901	0.0230474	121654	0.0156723	809.711	0.000104313
Lorraine	7.26474e+06	1	693489	0.0954596	4.05591e+06	0.558301	841888	0.115887	9589.52	0.00132001	151577	0.0208647	288278	0.0396818	7417.36	0.00102101	199241	0.0274258			563793	0.0776069	451906	0.0622054	1644.38	0.000226351
Leipzig	7.17257e+06	1	405009	0.0564663	5.91616e+06	0.824831	1037.69	0.000144674	3810.72	0.00053129	92485.4	0.0128943	151791	0.0211628	14280.5	0.00199099	104590	0.014582			294945	0.0411212	187151	0.0260925	1310.27	0.000182678
Karlsruhe	7.12947e+06	1	289350	0.040585	6.13833e+06	0.860981	9982.3	0.00140015	12457.2	0.00174729	107578	0.0150893	124418	0.0174513	4648.61	0.000652028	43279.6	0.00607052			204869	0.0287355	194105	0.0272257	444.902	6.24032e-05
Noord-Brabant	7.11775e+06	1	141790	0.0199206	6.45071e+06	0.906285	21634.3	0.00303948	59342.6	0.00833727	92245.4	0.0129599	103880	0.0145945	4244.93	0.000596387	25068.5	0.00352196			91154.1	0.0128066	125351	0.0176111	2331.31	0.000327534
Saarland	7.10284e+06	1	254328	0.0358065	5.9481e+06	0.837425	9477.58	0.00133434	2385.4	0.000335837	69856.9	0.00983506	103050	0.0145083	7798.37	0.00109792	176845	0.0248977			275685	0.0388134	254786	0.035871	533.035	7.50454e-05
Východné Slovensko	7.06873e+06	1	280566	0.0396911	3.39432e+06	0.480188	5178.15	0.000732544	4456.46	0.000630447	79699.5	0.0112749	112975	0.0159823	2.619e+06	0.370505	161027	0.0227802			177356	0.0250902	230945	0.0326714	3214.07	0.000454688
Střední Čechy	6.91909e+06	1	439967	0.0635873	5.57203e+06	0.805312	3918.51	0.000566333	432.474	6.25044e-05	92180.9	0.0133227	164963	0.0238417	10266.3	0.00148376	69198.6	0.0100011	856.168	0.00012374	351064	0.0507384	212979	0.0307814	1238.42	0.000178985
Świętokrzyskie	6.79143e+06	1	537486	0.0791418	4.61177e+06	0.679058	247521	0.036446	4625.48	0.000681076	158325	0.0233125	229171	0.0337442	12710.7	0.00187158	195232	0.0287468			442773	0.0651958	350505	0.0516099	1310.05	0.000192898
Oberbayern	6.74686e+06	1	324994	0.0481697	5.54857e+06	0.822392	57009.4	0.00844976	40762.1	0.00604164	173106	0.0256572	127902	0.0189573	3783.15	0.000560727	19167.2	0.00284091			234203	0.0347128	216922	0.0321516	447.896	6.63858e-05
West Wales and The Valleys	6.68693e+06	1	404513	0.0604931	4.95663e+06	0.741242	5060.98	0.000756847	55299.8	0.00826984	114337	0.0170985	131101	0.0196056	11189.7	0.00167337	167396	0.0250333			479574	0.0717181	360131	0.053856	1695.22	0.000253513
East Wales	6.67095e+06	1	374138	0.0560847	4.92292e+06	0.737964	16345.9	0.00245031	127299	0.0190827	256997	0.0385248	277805	0.041644	15257.5	0.00228716	66535.5	0.00997393	6249.77	0.000936864	215450	0.0322968	390543	0.0585439	1407.45	0.000210982
Prov. Oost-Vlaanderen	6.59053e+06	1	295239	0.0447975	5.19651e+06	0.788481	38212.1	0.00579802	10654.8	0.00161669	88917	0.0134916	130646	0.0198233	5985.53	0.000908202	231681	0.0351536			271008	0.0411208	319687	0.0485071	1992.8	0.000302373
Groningen	6.4984e+06	1	89169.2	0.0137217	5.7508e+06	0.884957	392898	0.0604608	5651.08	0.000869612	36500.4	0.00561683	56690.3	0.00872374	2024.74	0.000311575	24322.3	0.00374282	2443.17	0.000375965	62279.1	0.00958377	75380.4	0.0115998	236.457	3.6387e-05
Opolskie	6.47296e+06	1	394387	0.0609284	4.98153e+06	0.76959	8422.3	0.00130115	1256.82	0.000194165	157531	0.0243368	233399	0.0360575	3719.14	0.000574565	86823.5	0.0134133			288602	0.0445858	316650	0.0489188	641.773	9.91468e-05
Cheshire	6.35971e+06	1	589125	0.0926339	3.93981e+06	0.619495	539277	0.0847957	32594.6	0.00512517	153459	0.0241299	248901	0.0391372	4067.63	0.000639593	81034.8	0.0127419			458333	0.0720683	312163	0.0490844	944.768	0.000148555
Centro (PT)	6.30613e+06	1	484868	0.0768884	4.27804e+06	0.678394	40507.2	0.00642347	58471.6	0.00927218	163453	0.0259197	334716	0.0530778	131864	0.0209104	60624.6	0.0096136			470573	0.0746215	280624	0.0445001	2386.23	0.000378399
Sardegna	6.29512e+06	1	412784	0.065572	5.00613e+06	0.795239	65065.4	0.0103358	17078.5	0.00271297	90229.7	0.0143333	125902	0.0199999	4773.84	0.000758339	33474.2	0.00531748			327908	0.0520893	211159	0.0335432	620.838	9.86221e-05
Alentejo	6.20659e+06	1	552803	0.0890671	3.84946e+06	0.620221	9925.11	0.00159912	5945.9	0.000957998	99231.3	0.0159881	256783	0.0413726	668137	0.10765	34395.4	0.00554175			469753	0.0756862	258528	0.0416537	1630.49	0.000262703
Rheinhessen-Pfalz	6.20043e+06	1	165534	0.0266972	5.19555e+06	0.837934	246425	0.0397433	25912	0.00417906	115547	0.0186354	127061	0.0204922	3421.45	0.000551809	33096.9	0.00533784			106713	0.0172105	180625	0.0291311	545.491	8.79763e-05
Регион Јужне и Источне Србије	6.15205e+06	1	2.81348e+06	0.457323	1840.57	0.00029918	33357.4	0.00542215	24893	0.00404629	94080.3	0.0152925	129441	0.0210403	10371.9	0.00168593	19204.4	0.00312162			2.69306e+06	0.43775	327271	0.053197	5053.22	0.000821388
Małopolskie	6.06189e+06	1	655261	0.108095	3.74611e+06	0.617977	131928	0.0217634	14785.6	0.00243911	168756	0.0278388	219076	0.0361399	16403.9	0.00270606	176125	0.0290544			592649	0.0977664	327098	0.0539596	13700.8	0.00226015
Kujawsko-pomorskie	5.87035e+06	1	576160	0.0981475	2.96464e+06	0.505019	1.04111e+06	0.177351	11784.3	0.00200743	134635	0.0229347	239967	0.0408778	6368.57	0.00108487	78417.4	0.0133582	189.695	3.23141e-05	595513	0.101444	220907	0.0376309	662.339	0.000112828
Πελοπόννησος	5.863e+06	1	1.22055e+06	0.208179	3.08139e+06	0.525566	1496.74	0.000255285	418.186	7.13263e-05	52392.8	0.00893618	78773	0.0134356	9397.97	0.00160293	45168.9	0.00770407			1.15202e+06	0.19649	220638	0.0376322	748.443	0.000127655
Vestlandet	5.84456e+06	1	134500	0.0230128	3.97806e+06	0.680644	37811.6	0.00646954	653139	0.111752	322998	0.0552648	103388	0.0176896	2460.84	0.000421049	6206.82	0.00106198			179434	0.0307011	425205	0.0727522	1351.42	0.000231227
Östra Mellansverige	5.83339e+06	1	114560	0.0196387	5.26101e+06	0.90188	4982.55	0.000854144	5565.18	0.000954022	73695	0.0126333	83069.5	0.0142403	6820.08	0.00116915	7722.26	0.0013238			151093	0.0259014	124555	0.021352	311.611	5.34185e-05
Aragón	5.78197e+06	1	1.24531e+06	0.215378	2.47957e+06	0.428845	9599.95	0.00166033	22287.6	0.00385467	205934	0.0356166	391683	0.0677423	7040.08	0.00121759	36461.8	0.00630612			977996	0.169146	405517	0.0701348	572.165	9.89568e-05
Övre Norrland	5.77596e+06	1	224427	0.0388553	4.69715e+06	0.813223	2820.68	0.000488347	14667.3	0.00253938	95412	0.0165188	107342	0.0185842	3016.89	0.000522317	89811.1	0.0155491			363552	0.0629423	176496	0.030557	1269.46	0.000219783
Severovýchod	5.63279e+06	1	397862	0.0706332	4.38326e+06	0.778169	5284.66	0.000938197	7258.12	0.00128855	97546.6	0.0173176	167058	0.0296582	7585.73	0.00134671	65371.5	0.0116055			321880	0.057144	178694	0.0317239	987.808	0.000175368
Emilia-Romagna	5.46448e+06	1	381620	0.0698365	3.84635e+06	0.703883	232862	0.0426139	48523.1	0.00887974	137340	0.0251333	276794	0.0506534	12963	0.00237222	25896.5	0.00473906			296442	0.0542489	203204	0.0371863	2479.1	0.000453676
Västsverige	5.2635e+06	1	79866.1	0.0151736	4.72175e+06	0.897074	20186.1	0.00383511	11241.2	0.00213568	68249.7	0.0129666	63697.1	0.0121016	4807.12	0.000913294	6075.83	0.00115433			64476.3	0.0122497	222860	0.0423407	289.267	5.49572e-05
Toscana	5.18798e+06	1	195543	0.0376915	2.62177e+06	0.505355	1.73836e+06	0.335074	52432.4	0.0101065	97969.7	0.018884	103436	0.0199376	16786.1	0.00323557	79288.9	0.0152832	6162.55	0.00118785	122154	0.0235456	150840	0.0290748	3237.63	0.000624063
Limburg (NL)	5.04489e+06	1	99111.1	0.0196458	4.57026e+06	0.905919	12661.7	0.0025098	19132.3	0.00379242	70475.5	0.0139697	85609.2	0.0169695	3620.22	0.000717601	8855.05	0.00175525			54693.6	0.0108414	120296	0.0238451	175.35	3.47579e-05
Oberösterreich	5.00089e+06	1	144831	0.0289612	4.32435e+06	0.864716	2482.27	0.000496367	6258.84	0.00125155	69183.4	0.0138342	74576.9	0.0149127	6227.58	0.0012453	103769	0.02075			116035	0.0232028	152435	0.0304816	741.516	0.000148277
Lazio	4.98521e+06	1	125230	0.0251203	4.10651e+06	0.823737	10027.9	0.00201153	297809	0.0597384	163120	0.0327208	77435.7	0.0155331	2664.65	0.000534511	12879	0.00258344			70723.1	0.0141866	118273	0.0237248	545.385	0.0001094
Veneto	4.89397e+06	1	410313	0.0838404	3.24002e+06	0.662042	122391	0.0250084	43675	0.00892425	156412	0.0319601	290891	0.0594387	31478.3	0.00643205	38900.9	0.00794873			291183	0.0594983	266819	0.05452	1892.46	0.000386692
Tees Valley and Durham	4.78841e+06	1	321383	0.0671168	3.36384e+06	0.702498	21010.6	0.00438781	67726.9	0.0141439	154896	0.032348	131263	0.0274127	10280.7	0.002147	99013.6	0.0206778			317048	0.0662117	300605	0.0627778	1333.43	0.00027847
Castilla-La Mancha	4.7584e+06	1	653127	0.137258	2.45547e+06	0.516029	79728.6	0.0167553	4025.04	0.00084588	152032	0.0319503	437022	0.0918422	6108.27	0.00128368	53700.2	0.0112853			511992	0.107597	403965	0.084895	1228.25	0.000258123
Piemonte	4.72359e+06	1	254288	0.0538336	3.70863e+06	0.785129	32049.3	0.00678495	57629.6	0.0122004	142047	0.0300718	160586	0.0339966	7804.09	0.00165215	12844.1	0.00271914			167194	0.0353956	177718	0.0376236	2802.64	0.000593328
Sud-Est	4.67585e+06	1	343361	0.0734329	3.26104e+06	0.697422	12775.3	0.0027322	31997.6	0.00684317	93649.4	0.0200283	228998	0.0489747	3926.31	0.000839699	101174	0.0216375			401623	0.0858931	195776	0.0418696	1528.52	0.000326896
Ile-de-France	4.65724e+06	1	239169	0.0513542	3.07845e+06	0.661003	52509.2	0.0112747	246384	0.0529035	502487	0.107894	97464.4	0.0209275	11876.7	0.00255016	64232.9	0.0137921			168321	0.0361418	191808	0.0411849	4539.51	0.000974722
Weser-Ems	4.65434e+06	1	294267	0.0632241	3.7429e+06	0.804174	6520.8	0.00140101	1545.37	0.000332028	56714.4	0.0121853	147883	0.031773	9716.64	0.00208765	31955.2	0.00686568			225854	0.0485255	136497	0.0293267	489.44	0.000105158
Bremen	4.61108e+06	1	171074	0.0371006	3.82011e+06	0.828463	10363.7	0.00224756	4058.14	0.000880084	58426.6	0.0126709	71682.7	0.0155457	3789.01	0.000821717	141045	0.0305883			167052	0.0362285	163047	0.0353599	434.033	9.41282e-05
Zachodniopomorskie	4.50892e+06	1	470277	0.104299	2.85874e+06	0.63402	11597.4	0.00257209	8022.54	0.00177926	108785	0.0241265	191302	0.0424275	29747.6	0.00659751	133310	0.0295659			490232	0.108725	205863	0.0456568	1038.92	0.000230415
Κύπρος	4.48102e+06	1	520596	0.116178	3.02244e+06	0.674499	1983.31	0.000442602	15842.1	0.00353538	79194	0.0176732	168123	0.0375189	4903.01	0.00109417	19773.4	0.0044127			484129	0.10804	163644	0.0365195	386.305	8.62093e-05
País Vasco	4.44926e+06	1	446491	0.100352	2.49413e+06	0.56057	59268.3	0.0133209	93101.2	0.0209251	187146	0.0420621	217096	0.0487936	139710	0.0314007	84486.3	0.0189888			312752	0.0702929	412299	0.0926668	2790.53	0.000627189
Rhône-Alpes	4.39666e+06	1	351176	0.0798734	2.85174e+06	0.648614	116287	0.0264489	188570	0.0428893	172820	0.0393071	142213	0.0323456	25402	0.00577757	53444.6	0.0121557	8758.15	0.001992	234591	0.0533567	250100	0.056884	1565.09	0.000355973
Southern	4.34491e+06	1	362106	0.0833403	3.06202e+06	0.704736	59619.4	0.0137217	39985	0.00920273	113262	0.0260677	160700	0.0369859	2981.73	0.000686258	9417.68	0.00216752			306088	0.0704476	228359	0.0525577	375.731	8.6476e-05
Pays de la Loire	4.30892e+06	1	329126	0.0763824	2.48032e+06	0.575624	5815.79	0.00134971	27547.2	0.00639306	91860.7	0.0213187	174786	0.0405636	727169	0.168759	34416.2	0.0079872			251230	0.0583046	186081	0.043185	570.348	0.000132364
Vest	4.20449e+06	1	942920	0.224265	1.59769e+06	0.379996	5565.51	0.00132371	26436.8	0.00628775	100115	0.0238114	289895	0.0689489	1534.35	0.00036493	5553.12	0.00132076			1.04417e+06	0.248345	190163	0.0452286	454.098	0.000108003
Észak-Magyarország	4.18288e+06	1	268932	0.0642934	3.32128e+06	0.794017	10719.4	0.00256268	8513.04	0.00203521	75712.9	0.0181007	123213	0.0294565	3974.26	0.000950125	32488.5	0.00776701			185487	0.0443443	152182	0.036382	380.297	9.09174e-05
Североизточен	4.16689e+06	1	720695	0.172957	1.96118e+06	0.470657	6597.66	0.00158335	30313.8	0.00727491	148239	0.0355754	359744	0.0863339	1561.95	0.000374847	71415.7	0.0171388			565798	0.135784	300784	0.0721842	566.705	0.000136002
Canarias	4.08179e+06	1	523296	0.128203	2.03301e+06	0.498068	5340.04	0.00130826	52532	0.0128698	272791	0.0668312	383073	0.0938493	6271.19	0.00153638	8475.72	0.00207647			284773	0.0697668	511527	0.125319	701.609	0.000171888
Comunitat Valenciana	4.01471e+06	1	351089	0.0874506	2.3386e+06	0.582508	11352.6	0.00282775	126238	0.0314438	240780	0.0599744	257013	0.0640178	3037.12	0.000756498	67029	0.0166958	1886.79	0.000469968	309286	0.0770381	307883	0.0766887	514.288	0.000128101
Eastern and Midland	3.99968e+06	1	151640	0.0379131	3.03289e+06	0.758283	132503	0.0331285	166525	0.0416345	145335	0.0363368	109837	0.0274615	4114.35	0.00102867	40730.8	0.0101835			82050.5	0.0205143	133590	0.0334003	463.534	0.000115893
Schleswig-Holstein	3.92762e+06	1	195696	0.0498255	3.25686e+06	0.82922	22256.6	0.0056667	3473.21	0.000884303	62122.3	0.0158168	88017.3	0.0224098	2923.48	0.00074434	25940.4	0.00660463			152528	0.0388347	117424	0.0298971	377.034	9.59956e-05
Kent	3.86518e+06	1	282129	0.0729923	2.86625e+06	0.741556	8095.71	0.00209452	73010.3	0.0188892	120586	0.031198	110034	0.028468	1799.87	0.000465662	42313.5	0.0109474			203394	0.0526222	157176	0.0406645	395.823	0.000102407
Sud-Muntenia	3.84297e+06	1	403410	0.104973	2.4569e+06	0.639322	7295.63	0.00189843	15278.9	0.00397581	80679.1	0.0209939	272976	0.0710324	1860.98	0.000484255	10273.6	0.00267335			393516	0.102399	200473	0.0521661	311.595	8.10817e-05
West Yorkshire	3.7922e+06	1	296995	0.0783175	2.60679e+06	0.687409	35930.4	0.00947482	109759	0.0289434	144312	0.0380549	126128	0.0332598	2159.88	0.000569559	60251.3	0.0158882			221803	0.0584895	187517	0.0494481	552.447	0.00014568
Prov. Hainaut	3.72609e+06	1	282757	0.0758857	2.50771e+06	0.673015	8859.7	0.00237775	20035.1	0.00537698	113501	0.0304611	182474	0.048972	68777.2	0.0184583	84398.2	0.0226506			198390	0.0532436	257625	0.069141	1556.17	0.000417642
Norra Mellansverige	3.71528e+06	1	102622	0.0276215	3.11934e+06	0.839596	14572.5	0.00392232	15243.6	0.00410293	65538.2	0.0176402	84061.4	0.0226259	4093.86	0.0011019	16157.3	0.00434888			130250	0.0350579	162632	0.0437738	775.425	0.000208712
Darmstadt	3.64415e+06	1	84077.4	0.0230719	3.13053e+06	0.859058	92065.3	0.0252639	22890.8	0.00628152	83682.3	0.0229635	61978.3	0.0170076	2842.67	0.000780064	29000.4	0.00795807	155.821	4.27592e-05	44422.7	0.0121901	92112.8	0.0252769	386.006	0.000105925
Warszawski stołeczny	3.62648e+06	1	385326	0.106253	2.20992e+06	0.609383	31648.4	0.00872702	16922.9	0.00466648	92580.4	0.025529	95568.9	0.0263531	3561.69	0.000982135	301084	0.0830236			341198	0.0940851	147137	0.0405729	1540.49	0.000424788
Στερεά Ελλάδα	3.36749e+06	1	254305	0.0755177	2.52254e+06	0.749086	1161	0.000344769	1062.89	0.000315632	68269.3	0.0202731	105431	0.0313085	10821.5	0.00321354	41744.5	0.0123963			202883	0.0602477	158818	0.047162	452.444	0.000134356
Área Metropolitana de Lisboa	3.28195e+06	1	151190	0.0460671	2.07974e+06	0.633691	163744	0.0498921	143636	0.0437655	212813	0.0648435	118122	0.0359914	9955.52	0.00303341	48165.3	0.0146758			169317	0.0515902	183323	0.055858	1943.42	0.000592153
Stuttgart	3.27672e+06	1	91514.9	0.0279288	2.87315e+06	0.876835	19519.1	0.00595689	12675.6	0.00386837	66988.3	0.0204437	51137.4	0.0156063	1942.08	0.000592689	21526.6	0.00656955			52047.4	0.015884	85973.5	0.0262377	251.383	7.67179e-05
Niederösterreich	3.19206e+06	1	77561.1	0.0242981	2.8193e+06	0.883223	772.645	0.000242052	7834.53	0.00245438	50084.7	0.0156904	55481.6	0.0173811	1569.3	0.000491625	19303	0.0060472			48316	0.0151363	111616	0.0349666	219.5	6.87645e-05
Berkshire, Buckinghamshire and Oxfordshire	3.18486e+06	1	261289	0.0820412	2.2338e+06	0.701381	8522.96	0.00267609	47483.8	0.0149092	124576	0.039115	104354	0.0327655	1334.21	0.000418924	41406	0.0130009			208444	0.0654486	153335	0.0481449	313.222	9.83473e-05
Vzhodna Slovenija	3.18014e+06	1	194572	0.0611834	2.48249e+06	0.780625	1494.63	0.000469988	2922.52	0.000918993	60606.3	0.0190577	106210	0.033398	1058.54	0.000332859	20397.2	0.00641394			159423	0.0501308	150866	0.0474402	94.1523	2.96064e-05
Shropshire and Staffordshire	3.12479e+06	1	236280	0.0756144	2.17807e+06	0.69703	6378.28	0.00204118	76577.1	0.0245063	120261	0.0384859	129804	0.0415399	1458.26	0.000466675	38333.4	0.0122675			170295	0.0544979	167003	0.0534445	331.571	0.00010611
Berlin	3.09637e+06	1	85846	0.0277248	2.71847e+06	0.877956	13916.2	0.00449436	8928.26	0.00288346	63325.5	0.0204516	58713.9	0.0189622	831.471	0.000268531	23784.9	0.00768156			42750.2	0.0138066	79623.9	0.0257153	172.9	5.58395e-05
Illes Balears	3.00883e+06	1	345716	0.1149	1.75303e+06	0.582629	44403.7	0.0147578	7139.65	0.00237289	135709	0.0451034	192224	0.0638867	19918.1	0.00661987	14689	0.00488194			230420	0.0765811	265435	0.0882184	146.503	4.8691e-05
Steiermark	3.00487e+06	1	83672.7	0.0278457	2.425e+06	0.807023	729.056	0.000242625	13807.8	0.00459514	46405	0.0154433	55045.9	0.0183189	2070.66	0.000689102	106388	0.0354053			139481	0.0464185	131784	0.0438567	486.797	0.000162003
Vidurio ir vakarų Lietuvos regionas	3.00097e+06	1	399218	0.13303	1.7222e+06	0.57388	8001.28	0.00266623	9460.58	0.00315251	62722.2	0.0209006	155216	0.051722	583.829	0.000194547	7405.24	0.00246762			385640	0.128505	250421	0.0834466	103.207	3.43911e-05
Közép-Dunántúl	2.98817e+06	1	252474	0.0844912	2.0548e+06	0.687646	3995.76	0.00133719	13285.6	0.00444606	56240	0.0188209	155165	0.0519264	10112.5	0.0033842	38976.5	0.0130436			290081	0.0970764	112225	0.0375564	811.323	0.000271512
Hamburg	2.98492e+06	1	122864	0.0411614	2.50886e+06	0.840511	22998.3	0.0077048	27216.9	0.00911812	65933.7	0.0220889	28485.5	0.00954313	3361.29	0.00112609	38624.6	0.0129399			93413.4	0.0312951	72100.9	0.024155	1063.91	0.000356428
Liguria	2.97184e+06	1	199402	0.0670971	2.3226e+06	0.781536	2466.24	0.000829868	43571.1	0.0146613	75144	0.0252853	72210.6	0.0242982	927.957	0.00031225	9609.69	0.00323358			137349	0.0462167	108335	0.0364539	225.034	7.5722e-05
Prov. Liège	2.9169e+06	1	147197	0.0504637	2.16069e+06	0.740751	13913.1	0.00476982	43612.1	0.0149515	53995.9	0.0185114	92997.2	0.0318822	19615.6	0.00672482	100387	0.0344157			153391	0.0525869	128924	0.0441991	2169.49	0.000743765
Friuli-Venezia Giulia	2.90891e+06	1	161941	0.0556705	2.18081e+06	0.7497	77945.6	0.0267954	16854.9	0.00579423	80959.6	0.0278315	121199	0.0416648	5409.72	0.0018597	27963	0.00961287			94781.1	0.032583	139714	0.0480298	1334.05	0.000458607
Aττική	2.85927e+06	1	229347	0.0802115	1.88555e+06	0.659451	1427.73	0.000499335	188898	0.0660649	109457	0.0382815	71009.9	0.0248349	6497.67	0.00227249	18988.1	0.00664087			206078	0.0720737	141323	0.0494263	695.188	0.000243134
Northumberland and Tyne and Wear	2.84391e+06	1	416751	0.146541	1.58627e+06	0.557777	14327.7	0.00503803	84581.5	0.0297413	99816.1	0.0350982	64339.8	0.0226237	2366.85	0.000832251	67675	0.0237965			362303	0.127396	144798	0.0509151	683.738	0.000240422
Pomorskie	2.78391e+06	1	326564	0.117304	1.7087e+06	0.613776	12310.2	0.0044219	10865.9	0.00390309	70580.6	0.025353	92381.9	0.0331842	47519.7	0.0170694	61168.6	0.0219722			309849	0.1113	143422	0.0515181	552.832	0.000198581
Småland med öarna	2.77354e+06	1	64888.7	0.0233956	2.48224e+06	0.894972	559.276	0.000201647	111.865	4.03328e-05	28823	0.0103921	54479.2	0.0196425	1726.93	0.000622644	11697.5	0.00421752			53912.5	0.0194381	75014.5	0.0270465	85.6166	3.08691e-05
Nord-Norge	2.7667e+06	1	108853	0.0393442	1.57445e+06	0.569073	1540.98	0.000556973	503374	0.18194	250293	0.0904663	60607.8	0.0219062	1176.22	0.000425137	5558.24	0.00200898			168243	0.0608102	91454.6	0.0330555	1142.72	0.000413027
Hannover	2.71843e+06	1	162885	0.0599189	2.10924e+06	0.775905	78676.2	0.0289418	6336.56	0.00233096	50927.5	0.0187342	80469.5	0.0296015	1400.81	0.0005153	21280.6	0.00782826			106683	0.0392443	100366	0.0369206	159.701	5.87474e-05
Mellersta Norrland	2.71412e+06	1	75739.3	0.0279056	2.25015e+06	0.829052	7800.35	0.00287399	16881.6	0.00621992	42348.9	0.0156031	52329.5	0.0192804	2401.62	0.000884862	20838.9	0.00767794			123490	0.045499	121417	0.0447354	726.326	0.00026761
Hampshire and Isle of Wight	2.69771e+06	1	261366	0.0968846	1.82336e+06	0.675893	7059.96	0.00261702	74172.4	0.0274946	81373.7	0.030164	68974.4	0.0255678	2276.37	0.000843814	4867.06	0.00180414			214225	0.0794101	159835	0.0592484	195.595	7.25042e-05
Lubelskie	2.68938e+06	1	292929	0.10892	1.68769e+06	0.627536	9612.87	0.00357438	3509.1	0.0013048	113303	0.0421298	127316	0.0473403	10214.2	0.00379796	37028.6	0.0137684			284065	0.105624	123336	0.0458605	383.979	0.000142776
Región de Murcia	2.68021e+06	1	223367	0.0833395	1.80574e+06	0.67373	5720.28	0.00213427	27905	0.0104115	53792.6	0.0200703	138963	0.0518477	85305.6	0.0318279	9035.05	0.00337102			184152	0.068708	145897	0.054435	333.64	0.000124483
Centru	2.65884e+06	1	344640	0.12962	1.43979e+06	0.541508	28890.5	0.0108658	23832.6	0.00896351	100189	0.0376814	226054	0.0850196	160.264	6.0276e-05	4774.14	0.00179557			345125	0.129803	144542	0.0543629	849.437	0.000319476
Gelderland	2.61679e+06	1	159655	0.0610116	1.85901e+06	0.710414	16394.9	0.00626528	46447.5	0.0177498	117478	0.044894	146753	0.056081	3252.56	0.00124296	10658.1	0.00407294			66561.7	0.0254363	190301	0.0727231	284.116	0.000108574
Západné Slovensko	2.57412e+06	1	559718	0.21744	1.27837e+06	0.496623	9115.23	0.0035411	2784.77	0.00108183	52810.4	0.0205159	80967.5	0.0314544	4981.2	0.00193511	27766.6	0.0107868			431357	0.167574	125755	0.0488536	498.573	0.000193687
Northern Ireland	2.50006e+06	1	353150	0.141257	1.5036e+06	0.601427	5320.99	0.00212834	59201.5	0.02368	82156.2	0.0328617	86521.3	0.0346077	1549.31	0.00061971	24855.8	0.00994209			262000	0.104798	121070	0.0484268	631.748	0.000252693
Detmold	2.38975e+06	1	88519.5	0.0370414	2.03542e+06	0.851731	9076	0.00379789	374.45	0.00015669	49000.8	0.0205046	59030.9	0.0247017	894.49	0.000374303	11033.3	0.00461694			55378.2	0.0231732	80826.3	0.0338221	190.717	7.98061e-05
Aquitaine	2.3655e+06	1	189841	0.080254	1.36542e+06	0.577223	7741	0.00327246	66412.9	0.0280756	129924	0.0549245	61123.4	0.0258395	66377.6	0.0280607	25726	0.0108755	153534	0.0649057	165843	0.0701093	132645	0.0560747	910.907	0.00038508
Κρήτη	2.17975e+06	1	399698	0.183368	743127	0.340922	162.292	7.44542e-05	8374.17	0.00384179	173616	0.0796494	260550	0.119532	683.646	0.000313634	330.693	0.000151711			238129	0.109246	354993	0.162859	90.6511	4.15878e-05
Norte	2.17228e+06	1	113183	0.0521031	1.53303e+06	0.705722	17188.4	0.00791259	87030.7	0.0400642	92080.6	0.0423889	61214.9	0.02818	11487.9	0.00528838	17985.9	0.00827971			118944	0.0547551	117248	0.0539745	2892.54	0.00133157
Střední Morava	2.16857e+06	1	182377	0.0841001	1.65035e+06	0.761033	1004.83	0.000463363	5636.56	0.00259921	35349.1	0.0163007	63811.2	0.0294255	3372.77	0.0015553	25329	0.01168			131105	0.0604567	69939.6	0.0322515	293.325	0.000135262
Essex	2.11178e+06	1	154234	0.0730353	1.51109e+06	0.715553	13722.1	0.0064979	61692.8	0.0292137	71401.4	0.033811	57505.1	0.0272306	683.492	0.000323657	15122.3	0.00716095			120713	0.0571615	105462	0.04994	152.396	7.21645e-05
Stockholm	2.10406e+06	1	20351	0.00967223	1.94447e+06	0.924152	5032.54	0.00239182	12681	0.00602689	58737.1	0.027916	16735.3	0.00795382	426.473	0.00020269	3128.25	0.00148676			10127.5	0.00481328	32219.8	0.0153131	150.229	7.13996e-05
Unterfranken	2.08253e+06	1	72450.8	0.0347898	1.69435e+06	0.813601	7485.74	0.00359455	7871.12	0.0037796	36422.8	0.0174897	43222.6	0.0207549	1248.11	0.000599323	16023.8	0.0076944			43020.1	0.0206577	160216	0.0769335	218.963	0.000105143
Syddanmark	2.06077e+06	1	111786	0.0542445	1.63569e+06	0.793726	1630.1	0.000791013	4989.54	0.0024212	35858	0.0174003	75356.4	0.0365671	716.232	0.000347555	12919.9	0.00626942			84941.6	0.0412183	96800.1	0.0469727	87.1708	4.23e-05
Sydsverige	2.05272e+06	1	72049.1	0.0350994	1.73595e+06	0.845683	12360	0.00602131	10265.2	0.00500081	34482.4	0.0167984	47374	0.0230787	826.341	0.00040256	7048.4	0.0034337			83894	0.0408698	48239.4	0.0235003	230.316	0.000112201
Podkarpackie	2.04724e+06	1	181587	0.0886984	1.41685e+06	0.69208	29301.3	0.0143126	2408.57	0.0011765	43253.5	0.0211277	56758.5	0.0277244	1527.81	0.00074628	62256.7	0.0304101			161670	0.0789697	90825.9	0.0443651	796.679	0.000389149
Cantabria	2.0207e+06	1	163545	0.0809349	796081	0.393963	517285	0.255994	43653.3	0.0216031	94340.6	0.0466871	106819	0.0528627	2620.93	0.00129704	36027.4	0.0178292			111239	0.0550499	148828	0.0736518	257.112	0.000127239
Agder og Sør-Østlandet	2.0166e+06	1	76867.8	0.0381175	1.68634e+06	0.836227	1616.66	0.000801675	15911.8	0.0078904	36505.9	0.0181027	38255.6	0.0189704	4817.81	0.00238907	3432	0.00170188	3098.63	0.00153656	94491.1	0.0468567	55116.7	0.0273315	149.816	7.42914e-05
Nord-Vest	1.99937e+06	1	365467	0.182791	935068	0.467682	2187.09	0.00109389	29926.4	0.0149679	44774.1	0.0223941	80403.7	0.0402146	1546.34	0.000773412	4463.54	0.00223247			468645	0.234397	66121	0.033071	766.54	0.000383391
Mecklenburg-Vorpommern	1.93328e+06	1	137588	0.071168	1.44343e+06	0.746624	2686.26	0.00138948			36650.3	0.0189576	117745	0.0609045	1011.18	0.000523037	4337.4	0.00224354			118635	0.0613647	71137.3	0.0367961	56.1458	2.90417e-05
East Anglia	1.88948e+06	1	224698	0.118921	1.11514e+06	0.590184	12414.5	0.00657033	29790.5	0.0157665	53404.9	0.0282644	89107.2	0.0471598	1060.88	0.000561468	23496	0.0124352			263282	0.139341	76929.7	0.0407148	153.528	8.12545e-05
Kassel	1.86058e+06	1	23984.1	0.0128907	825686	0.443778	871532	0.468419	3974.51	0.00213616	26055.8	0.0140041	24781.9	0.0133195	454.685	0.000244378	39366.8	0.0211583			8738.33	0.00469656	35772.8	0.0192267	233.968	0.00012575
Jihozápad	1.83687e+06	1	248555	0.135315	1.1859e+06	0.645611	1059.37	0.000576725	822.118	0.000447566	30655.9	0.0166893	76693.3	0.0417523	4806.36	0.00261661	34043.8	0.0185336			195432	0.106395	58327.1	0.0317536	568.81	0.000309663
Thüringen	1.82852e+06	1	127108	0.0695142	1.22615e+06	0.670572	138876	0.0759499	110.471	6.04153e-05	39183	0.0214288	114044	0.0623696	907.816	0.000496476	12683.4	0.00693644	431.895	0.000236199	96028.8	0.0525172	72873.5	0.0398538	118.757	6.4947e-05
Nordjylland	1.82334e+06	1	100782	0.0552734	1.45013e+06	0.795315	709.798	0.000389285	4026.05	0.00220807	35578	0.0195126	68040.8	0.0373166	997.178	0.000546897	14019	0.00768866			82605.3	0.0453045	66358.6	0.036394	92.8079	5.09001e-05
Calabria	1.77391e+06	1	44208.4	0.0249214	1.57562e+06	0.888215	1457.81	0.000821807	2561.39	0.00144392	30949	0.0174467	44394.1	0.0250261	212.926	0.000120032	2486.59	0.00140175			16039.8	0.00904204	55925.6	0.0315267	62.1967	3.50619e-05
Alsace	1.75618e+06	1	67107.8	0.0382123	1.40016e+06	0.797273	12006.6	0.00683674	15200.5	0.00865544	69673	0.039673	49064.9	0.0279384	3928.99	0.00223723	20478.4	0.0116608			36735	0.0209175	81464.3	0.0463872	366.771	0.000208846
Highlands and Islands	1.75452e+06	1	98979.7	0.0564142	672110	0.383074	54576.3	0.0311062	248915	0.141871	199298	0.113591	84542.2	0.0481854	1339.9	0.000763688	2961.93	0.00168817			63716.2	0.0363155	326118	0.185873	1959.68	0.00111693
Lüneburg	1.69927e+06	1	25398.8	0.0149468	431172	0.253739	1.12176e+06	0.660141	7167.7	0.0042181	15647	0.00920805	18288.5	0.0107625	4328.61	0.00254733	31593.3	0.0185922	9615.16	0.00565839	14194.1	0.00835304	20082.7	0.0118184	26.0281	1.53172e-05
Lubuskie	1.67315e+06	1	86552.3	0.0517302	1.31654e+06	0.786866	23440.6	0.0140099			21088.4	0.012604	45240.8	0.0270393	1187.95	0.000710011	22443.9	0.0134142			99040.7	0.0591943	57505.6	0.0343697	104.031	6.21765e-05
Nord-Est	1.6258e+06	1	227523	0.139946	883699	0.543548	8496.35	0.00522596	33536.4	0.0206277	56033.3	0.0344651	146086	0.089855	1177.44	0.000724221	7801.64	0.00479865			196197	0.120678	64672.5	0.0397789	574.835	0.000353571
Merseyside	1.62e+06	1	58429.7	0.0360678	847591	0.523205	114218	0.0705047	113388	0.0699924	119493	0.073761	47591.5	0.0293775	44352.1	0.0273779	71988.5	0.0444374	75623.9	0.0466815	42387.3	0.026165	83907.7	0.0517949	1029.09	0.000635239
Umbria	1.60209e+06	1	116188	0.0725229	1.11266e+06	0.694503	5174.86	0.00323006	3931.02	0.00245368	56786.3	0.0354451	95277.6	0.0594708	9386.25	0.00585875	26659.4	0.0166403			63017.2	0.0393343	112124	0.0699862	889.174	0.000555008
Южен централен	1.59329e+06	1	404084	0.253616	673191	0.422516	1836.1	0.00115239	9621.75	0.00603891	30442	0.0191064	56829.3	0.0356679	1353.67	0.000849605	15902.7	0.00998101			336156	0.210982	61953.8	0.0388841	1922.04	0.00120633
La Réunion	1.58381e+06	1	201483	0.127214	985391	0.622165	332.541	0.000209962	1566.45	0.000989042	51600.9	0.0325802	80904.2	0.051082	439.257	0.000277342	21230.2	0.0134045			131830	0.083236	108929	0.0687765	103.922	6.56149e-05
Jihovýchod	1.53715e+06	1	148955	0.096903	1.04836e+06	0.682015	6962.14	0.00452924	4227.69	0.00275034	31380.8	0.0204149	105121	0.0683868	1268.22	0.000825042	11849.2	0.0077085			128380	0.0835182	50302.1	0.0327242	346.07	0.000225137
Outer London — East and North East	1.49645e+06	1	20997.4	0.0140315	1.0082e+06	0.673729	29229.6	0.0195327	205618	0.137404	163889	0.109519	21489.3	0.0143602	2269.08	0.00151632	7506.9	0.00501649			7179.1	0.00479743	29577.8	0.0197654	490.447	0.000327741
Bretagne	1.49259e+06	1	328687	0.220213	188707	0.126429	97034.4	0.0650109	14155	0.00948356	18895.1	0.0126593	271315	0.181775	97015.8	0.0649984	26350.1	0.0176539	115629	0.077469	306287	0.205205	27906.7	0.0186969	605.359	0.000405577
Νότιο Αιγαίο	1.48493e+06	1	309631	0.208516	319058	0.214864	34.4715	2.32142e-05	2779.19	0.0018716	150027	0.101033	225418	0.151804	164.809	0.000110988	506.109	0.000340831			173607	0.116913	303685	0.204512	17.762	1.19615e-05
Tübingen	1.44219e+06	1	69371.8	0.0481018	1.15962e+06	0.804072	5920.79	0.00410542	5217.39	0.00361769	41141	0.0285268	43303.4	0.0300262	1090.11	0.000755873	14767.4	0.0102396			42123.2	0.0292078	59497.3	0.0412548	132.949	9.21858e-05
Champagne-Ardenne	1.44091e+06	1	78710.9	0.0546259	1.11935e+06	0.776835	1690.44	0.00117318	14920.1	0.0103547	31073.9	0.0215655	52386.2	0.0363564	2753.6	0.00191101	15423.8	0.0107042			51319.7	0.0356162	72902.7	0.050595	378.883	0.000262947
Северен централен	1.42897e+06	1	252899	0.17698	531566	0.371992	2079.67	0.00145536	6879.01	0.00481396	37693.3	0.0263779	130824	0.0915508	429.196	0.000300353	861.816	0.000603102			393573	0.275424	72027.9	0.0504054	138.51	9.69296e-05
Lincolnshire	1.39675e+06	1	66660.4	0.0477255	1.1227e+06	0.803799	13978.3	0.0100078	5017.36	0.00359218	18467.4	0.0132218	59862.8	0.0428588	54.7785	3.92187e-05	911.979	0.000652932			69858.7	0.0500154	39103.9	0.0279964	127.387	9.12025e-05
Wien	1.3721e+06	1	10514.1	0.00766274	1.23158e+06	0.897589	11301.2	0.00823643	41888.3	0.0305285	46428.9	0.0338378	10783.4	0.00785903	1328.94	0.000968541	411.124	0.000299631			3925.09	0.00286064	13035.7	0.00950056	902.143	0.00065749
Oberpfalz	1.33077e+06	1	83060.1	0.062415	972777	0.730988	6638.65	0.00498858	3071.4	0.00230799	42689.2	0.0320785	71795.1	0.05395	779.379	0.00058566	13849.8	0.0104074			47276.1	0.0355254	88713.8	0.0666635	119.902	9.00998e-05
Martinique	1.32906e+06	1	259158	0.194994	430539	0.323943	211.754	0.000159326			101100	0.0760689	155000	0.116624	831.86	0.000625903	1619.36	0.00121842			165510	0.124532	215027	0.16179	59.8511	4.50328e-05
Campania	1.32163e+06	1	53037.9	0.0401307	1.06537e+06	0.806103	378.619	0.000286479	656.485	0.000496724	28528.8	0.0215861	47392.5	0.0358591	380.154	0.000287641	2640.54	0.00199794			23320.2	0.017645	99864.4	0.0755616	59.914	4.53335e-05
Prov. Limburg (BE)	1.31719e+06	1	56842.1	0.043154	951944	0.722706	82888.2	0.0629279	3229.09	0.00245149	17282.3	0.0131206	24489.3	0.018592	9096.8	0.00690619	34342.5	0.0260725	10985.4	0.00833998	38328.1	0.0290983	87317	0.0662901	448.848	0.000340761
North Eastern Scotland	1.31307e+06	1	61997.9	0.0472161	996438	0.758863	6796.25	0.00517586	21539.2	0.0164037	54303.3	0.0413561	61036.4	0.0464838	188.524	0.000143575	1401.22	0.00106713			26947.1	0.0205222	82318.6	0.0626918	100.53	7.65608e-05
Hovedstaden	1.31139e+06	1	45469.6	0.0346728	1.06227e+06	0.810028	1107.09	0.000844206	29525.2	0.0225144	41404.3	0.0315728	37578.8	0.0286557	2045.95	0.00156014	17588.5	0.0134121			25810.3	0.0196816	48399.3	0.0369067	199.031	0.000151771
Comunidad Foral de Navarra	1.30117e+06	1	165047	0.126845	734920	0.564813	7270.52	0.00558767	18513.4	0.0142282	40413.5	0.0310593	128126	0.0984694	215.694	0.000165769	1726.45	0.00132684			134407	0.103297	70507.3	0.0541874	26.736	2.05476e-05
Ísland	1.26671e+06	1	222270	0.17547	593195	0.468296	502.391	0.000396612	70548.2	0.0556941	41842.9	0.0330328	7897.18	0.00623441	321.202	0.000253572	42020.7	0.0331732			246813	0.194846	41219.1	0.0325403	79.3396	6.26345e-05
Zahodna Slovenija	1.2601e+06	1	42161.7	0.0334591	1.03473e+06	0.82115	3213.17	0.00254994	36119.3	0.0286639	33468.1	0.0265599	30107	0.0238926	1609.61	0.00127737	14279.4	0.011332			22509.1	0.017863	41729	0.0331158	172.145	0.000136613
Pest	1.25861e+06	1	47013.9	0.0373538	1.07928e+06	0.857514	270.073	0.00021458	2645.2	0.00210168	20830.8	0.0165506	36871.2	0.0292951	884.779	0.00070298	6415.41	0.00509721			26326.8	0.0209174	37839.9	0.0300648	236.113	0.000187598
Malta	1.2376e+06	1	130363	0.105335	739186	0.597271	36083.2	0.0291557	30423.4	0.0245824	41084	0.0331964	34354	0.0277584	47269.3	0.0381942	1929.53	0.00155908			123706	0.0999556	52366.2	0.0423125	841.604	0.000680027
Bratislavský kraj	1.23363e+06	1	118962	0.0964326	838867	0.679997	3708.98	0.00300655	15491.9	0.0125579	40560.3	0.0328787	36918.5	0.0299266	1149.5	0.000931798	6236.15	0.0050551			80854.9	0.065542	90494.4	0.073356	389.849	0.000316017
Niederbayern	1.23326e+06	1	71169.2	0.0577079	992752	0.804978	1110	0.00090005	1225.28	0.000993529	23228.6	0.018835	26750.6	0.0216909	66.1722	5.36561e-05	8784.01	0.00712257			48966	0.0397044	59079.1	0.0479047	134.2	0.000108817
Guadeloupe	1.21881e+06	1	225095	0.184684	491965	0.403642	183.896	0.000150881			77201.8	0.0633417	118538	0.0972568	632.925	0.000519296	4924.54	0.00404044			137566	0.112868	162655	0.133454	52.5721	4.31338e-05
Prov. Luxembourg (BE)	1.19744e+06	1	30922.9	0.0258242	1.01593e+06	0.848419	3741.63	0.00312469	2051.37	0.00171313	18111.7	0.0151254	30858.3	0.0257702	4759.69	0.00397489	4919.72	0.00410853			31190.4	0.0260476	54895.5	0.045844	57.8407	4.83037e-05
Trøndelag	1.1971e+06	1	56237.1	0.0469776	443900	0.370811	5836.97	0.00487591	314418	0.262648	149399	0.1248	37235.8	0.0311049	256.852	0.000214561	2481.32	0.00207277			114890	0.0959731	71995.3	0.0601412	454.736	0.000379863
Midtjylland	1.17658e+06	1	82962.4	0.0705115	844267	0.71756	3923.49	0.00333465	2612.63	0.00222053	33016.7	0.0280616	56296.4	0.0478475	1340.89	0.00113965	21627.9	0.018382			56965.7	0.0484163	73395.6	0.0623805	171.008	0.000145343
Sjælland	1.14245e+06	1	62241.6	0.0544808	866267	0.758254	569.11	0.000498149	1869.18	0.00163611	23107.1	0.0202259	40802.7	0.0357151	1592.74	0.00139414	3671.82	0.00321399			40884.5	0.0357867	101409	0.0887647	35.1673	3.07823e-05
Регион Шумадије и Западне Србије	1.11868e+06	1	342072	0.305783			11568.7	0.0103414	2458.23	0.00219745	71629.4	0.0640305	112662	0.10071	1566.04	0.0013999	557.143	0.000498037			422573	0.377743	152130	0.135991	1460.06	0.00130516
Jadranska Hrvatska	1.09716e+06	1	83983	0.0765457	787881	0.718109	190.083	0.00017325	17794.5	0.0162187	39056.2	0.0355975	40839.2	0.0372226	6065.14	0.00552803	4120.9	0.00375597			63970	0.0583051	53054.4	0.0483561	206.242	0.000187977
Comunidad de Madrid	1.07136e+06	1	43477.2	0.0405814	759379	0.708801	655.851	0.000612168	58244.2	0.0543648	35902.2	0.0335109	44570.1	0.0416015	1115.57	0.00104127	11417.7	0.0106572			21677.2	0.0202334	94397.2	0.0881099	521.604	0.000486863
Picardie	1.07121e+06	1	80145.3	0.0748178	747157	0.697492	7902.6	0.0073773	11865.2	0.0110765	26871.1	0.0250849	41765	0.0389888	2422.65	0.00226161	22868.4	0.0213483			52148.3	0.0486819	77601.3	0.072443	458.407	0.000427935
South Yorkshire	1.06973e+06	1	51925.1	0.0485404	766894	0.716905	7953.86	0.00743539	59249.8	0.0553876	40940.6	0.0382719	29036.7	0.027144	7892.52	0.00737805	26961.6	0.0252041			39530.4	0.0369536	38338.9	0.0358398	1005.79	0.000940227
Gloucestershire, Wiltshire and Bristol/Bath area	1.06834e+06	1	36625	0.034282	752100	0.703987	12245	0.0114616	98029.2	0.091758	76386.4	0.0714997	32176.2	0.0301178	358.406	0.000335478	3037.57	0.00284325			21281.5	0.0199201	35966	0.0336652	139.15	0.000130248
Poitou-Charentes	1.05511e+06	1	108281	0.102625	688597	0.652629	1429.97	0.00135528	5594.97	0.00530273	42101.4	0.0399023	57550.3	0.0545442	1234.73	0.00117023	13098.9	0.0124147			75282.9	0.0713506	61539.8	0.0583253	401.233	0.000380276
Κεντρική Μακεδονία	1.03933e+06	1	62975.8	0.0605928	757737	0.729064	2014.65	0.00193842	45840.1	0.0441055	29245.4	0.0281388	31416	0.0302273	1955.65	0.00188165	9911.08	0.00953604			46503.1	0.0447435	50958.7	0.0490305	770.301	0.000741153
Bucureşti-Ilfov	1.02949e+06	1	35798.8	0.0347733	888601	0.863145	10.6223	1.0318e-05			18778	0.0182401	28505.2	0.0276886	423.459	0.000411328	3202.59	0.00311085			15938.6	0.015482	38147.9	0.0370551	86.0737	8.36079e-05
Bedfordshire and Hertfordshire	1.02762e+06	1	37432.5	0.0364264	797782	0.776341	9101.14	0.00885654	20305.9	0.0197601	66525.8	0.0647379	25030.8	0.0243581	208.308	0.00020271	3412.21	0.0033205			26935.1	0.0262112	40743.9	0.0396488	140.16	0.000136394
Prov. Namur	1.024e+06	1	88709.1	0.0866299	613222	0.59885	48053.7	0.0469274	1148.44	0.00112153	32687.3	0.0319212	53155.2	0.0519094	11236.7	0.0109733	34182.1	0.0333809			55120.8	0.0538289	86407.2	0.084382	77.638	7.58184e-05
Région lémanique	1.02388e+06	1	25639.6	0.0250416	787698	0.769325	42198.6	0.0412143	25488.5	0.024894	65337.7	0.0638137	14466.8	0.0141293	1949.99	0.0019045	12356.1	0.0120679			17171.2	0.0167706	31382.9	0.0306509	192.625	0.000188133
Midi-Pyrénées	1.02286e+06	1	63539.6	0.0621196	710687	0.694805	3192.81	0.00312146	25952.7	0.0253727	57882	0.0565884	42025.4	0.0410862	2323.62	0.00227169	19511.2	0.0190752			39928.2	0.0390358	57276.5	0.0559965	539.822	0.000527758
Schwaben	1.00824e+06	1	22697.7	0.0225122	822134	0.815415	20351.9	0.0201856	8743.39	0.00867192	27500.9	0.0272761	17256.9	0.0171158	590.647	0.000585819	11859.1	0.0117622			11529.7	0.0114354	65362.2	0.064828	214.096	0.000212346
Северозападен	999809	1	63225.2	0.0632373	762898	0.763044	7090.82	0.00709218	6680.51	0.00668179	24283.8	0.0242885	41957.6	0.0419656	1033	0.0010332	7970.73	0.00797225			41435	0.0414429	43153.8	0.043162	79.7654	7.97806e-05
Languedoc-Roussillon	984611	1	54165.5	0.0550121	682397	0.693062	6016.19	0.00611023	32904.6	0.0334189	67649.6	0.068707	39885.5	0.0405089	1110.41	0.00112777	10564	0.0107291			27601.2	0.0280326	61960.9	0.0629294	356.207	0.000361774
Luxembourg	964745	1	57297.4	0.0593912	701139	0.726761	275.821	0.0002859	6470.2	0.00670665	34845	0.0361183	45290.6	0.0469456	1956.78	0.00202829	17967.7	0.0186243			31417.2	0.0325653	67828.3	0.0703069	257.487	0.000266897
Latvija	925638	1	71465.6	0.0772069	590208	0.637623	902.31	0.000974798	19766.2	0.0213542	49406.6	0.0533758	62716.6	0.0677551	626.192	0.000676498	4942.8	0.00533988			69358.5	0.0749305	56088.6	0.0605945	156.056	0.000168593
Leicestershire, Rutland and Northamptonshire	925616	1	47475.7	0.051291	623510	0.673616	10023.2	0.0108287	56044.5	0.0605484	57577	0.062204	32064	0.0346408	1691.17	0.00182707	14026.9	0.0151541			47347.2	0.0511521	35425.2	0.038272	431.164	0.000465813
Регион Војводине	922881	1	268690	0.291143	4292.75	0.00465147	4870.89	0.00527792	25122	0.0272213	112693	0.12211	151147	0.163778	2747.22	0.00297679	1923.29	0.002084			256488	0.277921	94011	0.101867	894.962	0.000969748
Θεσσαλία	904689	1	49756.1	0.0549979	656256	0.725394	36.9957	4.08933e-05	4096.48	0.00452805	35776	0.0395451	50002.4	0.0552703	3274.28	0.00361923	14952.5	0.0165277	3885.36	0.00429469	17726	0.0195934	68771.1	0.0760163	156.201	0.000172657
Észak-Alföld	872545	1	220143	0.2523	134802	0.154493	3942.44	0.00451832	80020	0.0917088	21624.6	0.0247834	183215	0.209978	33.6146	3.85248e-05	1388.63	0.00159147			203443	0.233161	23863.1	0.0273489	68.8618	7.89207e-05
Dél-Dunántúl	871168	1	101896	0.116964	532956	0.611772	1528.25	0.00175425	7704.9	0.00884433	19559.2	0.0224517	89769	0.103044	427.985	0.000491277	7156.46	0.00821479			84215.6	0.0966698	25909.3	0.0297408	45.352	5.20588e-05
Southern Scotland	866534	1	29164	0.0336559	449849	0.519136	9235.29	0.0106577	139431	0.160906	76215.4	0.0879543	23020	0.0265657	424.235	0.000489577	7793.11	0.00899343			28201.1	0.0325448	102979	0.11884	221.881	0.000256055
Mittelfranken	840291	1	14333.5	0.0170577	711681	0.846946	8945.97	0.0106463	14735.5	0.0175362	42920	0.0510776	15189.6	0.0180766	423.234	0.000503676	2296.87	0.00273343			5486.38	0.00652915	24189	0.0287865	89.6126	0.000106645
Inner London — East	838545	1	6518.24	0.00777328	250445	0.298666	39294.5	0.0468603	315051	0.375711	202873	0.241935	6826.22	0.00814055	1693.52	0.00201959	4671.32	0.00557075			2515.2	0.00299948	8091.39	0.00964933	565.321	0.00067417
Centre — Val de Loire	836608	1	68183.4	0.0814998	584938	0.699178	2576.87	0.00308013	5287.96	0.00632071	21218.5	0.0253625	44422.8	0.0530987	887.531	0.00106087	5234.48	0.00625679			51112.8	0.0610953	52581.3	0.0628505	164.732	0.000196904
Flevoland	830316	1	6178.56	0.00744121	800376	0.963941	198.184	0.000238686	2047.19	0.00246556	4901.93	0.0059037	6340.05	0.00763571	321.513	0.000387217	183.32	0.000220784			2729.8	0.00328766	7028.4	0.00846472	11.1062	1.33759e-05
Greater Manchester	828395	1	31856.7	0.038456	461962	0.557659	18984.2	0.0229168	146726	0.17712	120507	0.14547	8104.04	0.00978282	775.287	0.000935891	1414.11	0.00170705			24450.1	0.029515	13408.6	0.0161862	207.831	0.000250885
Abruzzo	818383	1	50453.5	0.0616503	582886	0.712241	1384.09	0.00169126	5177.14	0.00632606	29749.1	0.0363511	49146.3	0.060053	342.869	0.00041896	1609.33	0.00196648			23153.8	0.0282921	74402.9	0.0909145	78.1541	9.54982e-05
Stredné Slovensko	818148	1	128489	0.157048	405625	0.495784	324.821	0.00039702	8512.34	0.0104044	39153.8	0.0478566	49937.2	0.0610369	775.99	0.000948471	24139.2	0.0295047			83720.2	0.102329	77305.8	0.0944888	164.792	0.000201421
Espace Mittelland	817502	1	29286	0.0358237	652821	0.798556	3217.86	0.00393621	7644.61	0.00935118	35369.2	0.043265	20308.7	0.0248424	2011.15	0.00246012	18961.4	0.0231943			17256.2	0.0211085	30360.2	0.0371377	265.429	0.000324683
Franche-Comté	816697	1	54917	0.0672429	361409	0.442525	175282	0.214623	4236.22	0.00518702	17513.4	0.0214441	24436.6	0.0299212	22057.6	0.0270084	27750.6	0.033979	40755.6	0.049903	36574.5	0.0447835	51350.9	0.0628764	413.692	0.000506543
Nordwestschweiz	808050	1	22844	0.0282705	632072	0.782219	27787.2	0.034388	12331.8	0.0152611	44439.2	0.0549956	19097.8	0.0236344	2307.58	0.00285574	10682.6	0.0132202			10860	0.0134397	25444.7	0.031489	183.523	0.000227119
Northern and Western	806441	1	59303.8	0.0735377	596513	0.739686	8088.66	0.0100301	1472.74	0.00182623	18456.8	0.0228868	44284.1	0.054913	400.208	0.000496265	4127.12	0.0051177			41958.4	0.0520291	31793.4	0.0394243	42.3123	5.24679e-05
Herefordshire, Worcestershire and Warwickshire	805420	1	38414.4	0.0476949	510525	0.633862	6415.14	0.00796495	82586.4	0.102538	61782.9	0.0767089	29634.5	0.0367938	1541.42	0.00191381	9733.41	0.0120849			30420.6	0.0377699	34151.5	0.042402	215.131	0.000267104
Lancashire	794615	1	20263.6	0.0255011	419377	0.527774	13770	0.0173292	135986	0.171134	95263.8	0.119887	16823.7	0.0211721	1768.82	0.002226	5635.27	0.00709182			50940.8	0.0641075	34578.5	0.0435161	208.039	0.000261811
Basilicata	776427	1	51236.3	0.0659898	588561	0.758038	2006.1	0.00258376	357.026	0.000459832	17885.3	0.0230354	27667.4	0.0356342	263.913	0.000339907	2464.02	0.00317354			29512.3	0.0380104	56398.6	0.0726387	75.1771	9.68245e-05
Budapest	771691	1	19523.6	0.0252997	603149	0.781594	1328.16	0.00172111	35678.7	0.0462345	46750.9	0.0605825	20760.3	0.0269024	1732.81	0.00224548	1184.51	0.00153496			5880.47	0.00762024	35157.2	0.0455587	545.106	0.000706379
Panonska Hrvatska	756213	1	98025.7	0.129627	436820	0.577642	1003.51	0.00132702			15838.1	0.020944	65183.7	0.0861977	890.868	0.00117807	5104.34	0.00674988			99596.1	0.131704	33713.4	0.044582	36.3131	4.80198e-05
Overijssel	731875	1	16562	0.0226296	630619	0.861649	503.424	0.000687855	18778.5	0.025658	16611.2	0.0226968	15764.7	0.0215402	504.314	0.000689071	1982.41	0.00270867			10577.6	0.0144528	19910.9	0.0272053	60.3858	8.25085e-05
Marche	724529	1	32311.6	0.0445968	570772	0.787784	5378.25	0.0074231	20489.9	0.0282804	17077.9	0.023571	18839.8	0.0260029	867.994	0.00119801	3206.45	0.00442557			21634.8	0.0298605	33789.1	0.046636	160.552	0.000221596
Região Autónoma da Madeira	717047	1	139029	0.193892	176276	0.245836	1125.15	0.00156915	8452.58	0.011788	69781.9	0.0973185	101341	0.141331	3054.17	0.00425938	4118.17	0.00574323			79657.5	0.111091	134003	0.186882	207.697	0.000289656
Nyugat-Dunántúl	716670	1	77652.3	0.108352	472804	0.659724	1318.73	0.00184009	7693.22	0.0107347	13777	0.0192237	66244.8	0.0924342	45.0071	6.28004e-05	358.26	0.000499895			69919.5	0.0975616	6838.6	0.00954219	18.4014	2.56762e-05
Βόρειο Αιγαίο	697529	1	152994	0.219338	102420	0.146833	9.40993	1.34904e-05			78432	0.112443	119061	0.170689	48.918	7.01304e-05	157.473	0.000225758			84745.3	0.121494	159661	0.228895	0.151823	2.17658e-07
Prov. West-Vlaanderen	673089	1	54940.3	0.0816241	402878	0.598551	36422.2	0.0541121	16402.3	0.0243687	21097.1	0.0313437	38773.2	0.0576049	598.769	0.000889584	5235.3	0.00777802	227.803	0.000338445	38497.2	0.0571949	57886.8	0.0860018	129.909	0.000193004
West Midlands	659368	1	9918.5	0.0150424	293350	0.444895	17619.2	0.0267213	179855	0.272768	98163.7	0.148875	10280.1	0.0155908	2926.8	0.0044388	7141.47	0.0108308			12972.2	0.0196737	26790.4	0.0406305	351.465	0.000533033
Cumbria	659156	1	18394.2	0.0279057	537468	0.815388	601.38	0.000912349	7646	0.0115997	35454	0.0537869	18022.3	0.0273414	100.111	0.000151878	542.934	0.000823681			10865.6	0.0164842	30025.3	0.0455511	36.3464	5.51408e-05
Molise	655891	1	20936.4	0.0319205	557572	0.850099	515.557	0.000786041	246.144	0.000375282	16381.5	0.0249759	22397.7	0.0341486	912.589	0.00139137	1193.43	0.00181955			6827.43	0.0104094	28858.8	0.0439993	49.2019	7.50153e-05
Freiburg	645986	1	18843.8	0.0291707	486591	0.753254	15476.4	0.0239578	5179.58	0.0080181	20378.7	0.0315466	9742.57	0.0150817	4135.16	0.00640132	47905.1	0.0741582			10734.5	0.0166172	26611.1	0.0411946	387.523	0.000599893
Podlaskie	645711	1	61329.7	0.0949802	412380	0.638646	2077.89	0.00321798	2972.25	0.00460307	20050.4	0.0310516	24166	0.0374254	1244.33	0.00192707	18014.3	0.0278984			67797.4	0.104997	35542.5	0.055044	135.719	0.000210185
Chemnitz	639975	1	59638.6	0.093189	434312	0.678639	630.232	0.000984777	4004.13	0.0062567	18692	0.0292074	32671.8	0.0510518	942.051	0.00147201	10155.7	0.0158689			50269.3	0.0785489	28530	0.0445799	129.169	0.000201834
Oslo og Viken	630324	1	21897.4	0.0347399	373792	0.593016	2243.32	0.003559	82985.1	0.131655	97278.7	0.154331	12683.6	0.0201223	1161.29	0.00184236	310.671	0.000492875			23867.3	0.0378651	13725.3	0.0217749	379.566	0.000602176
Praha	629929	1	22090.9	0.0350689	460909	0.731684	10341.6	0.016417	20801	0.0330211	55533.3	0.088158	16273.8	0.0258343	1083.82	0.00172053	10600.5	0.0168281			10497.5	0.0166645	21411.9	0.033991	385.864	0.000612552
Corse	621218	1	90295.3	0.145352	268967	0.432966	126.903	0.000204281			44039.6	0.0708923	68493.3	0.110256	447.952	0.000721086	719.546	0.00115828			58020.8	0.0933984	90077	0.145	31.3895	5.0529e-05
Kärnten	620434	1	15356.3	0.0247508	534001	0.86069	15.8195	2.54975e-05	8948.3	0.0144226	16667.2	0.0268638	14529.3	0.0234179	387.072	0.000623873	4690.14	0.00755945			5655.49	0.00911537	20130.1	0.0324452	53.1209	8.56189e-05
Dél-Alföld	615512	1	180461	0.293189	68417.4	0.111155	2944.53	0.00478388	12105.6	0.0196675	22566.6	0.0366632	148004	0.240458	129.279	0.000210035	232.094	0.000377075			159532	0.259186	21040.3	0.0341834	78.1487	0.000126965
Região Autónoma dos Açores	585181	1	124514	0.212779	140979	0.240915	587.946	0.00100473	225.123	0.000384707	50767	0.0867544	87026.9	0.148718	1072.25	0.00183235	2981.59	0.00509516			73144.6	0.124995	103724	0.177251	158.687	0.000271176
Koblenz	576366	1	16743.1	0.0290495	499207	0.866129	87.6276	0.000152035	1545.2	0.00268093	13022	0.0225933	11399.2	0.0197777	455.431	0.000790178	5730.48	0.00994243			9255.16	0.0160578	18855.9	0.0327151	64.421	0.000111771
Ostschweiz	569774	1	17680.1	0.0310299	491019	0.861778	126.449	0.000221929	2713.5	0.00476242	15710.8	0.0275737	11853.8	0.0208043	623.399	0.00109412	5560.5	0.00975913			11820.1	0.0207452	12600.8	0.0221153	66.1345	0.000116071
Auvergne	564398	1	47086.8	0.0834283	380445	0.674072	1029.47	0.00182401	4904.27	0.00868938	12923.7	0.0228982	26982.5	0.0478076	886.876	0.00157137	4050.67	0.00717697			33417.9	0.0592098	52503.2	0.0930251	167.615	0.00029698
Salzburg	551904	1	13561.4	0.0245719	460579	0.834528	149.164	0.000270271	9866.04	0.0178764	16914.8	0.0306481	13929.3	0.0252387	10768.1	0.0195108	1295.93	0.00234811			4646.93	0.00841982	20159	0.0365263	34.1945	6.19573e-05
Aνατολική Μακεδονία, Θράκη	526470	1	41547.8	0.0789176	393254	0.746963	42.4517	8.06346e-05	12255	0.0232777	12035	0.0228598	10284	0.0195339	9.64785	1.83255e-05	262.043	0.000497736			36661.2	0.0696358	20096.3	0.0381717	22.8938	4.34855e-05
Surrey, East and West Sussex	519415	1	13539.8	0.0260674	360144	0.693364	2354.86	0.00453368	58573.2	0.112768	52589.2	0.101247	8145.97	0.015683	1601.85	0.00308395	3767.14	0.00725266			8252.44	0.0158879	10280.8	0.019793	166.341	0.000320246
Bourgogne	511049	1	68670	0.134371	273293	0.534768	673.201	0.00131729	2841.31	0.00555976	14572.5	0.0285148	29263.8	0.0572623	1730.23	0.00338564	20634.9	0.0403776			66391.3	0.129912	32677.2	0.0639414	301.847	0.000590642
Sostinės regionas	507307	1	56142.4	0.110668	329799	0.650097	565.956	0.00111561	120.054	0.00023665	8119.05	0.0160042	36512	0.0719722	3.55939	7.01624e-06	455.485	0.000897848			58653.2	0.115617	16936.5	0.0333852	0.0451109	8.89222e-08
Utrecht	483192	1	8906.83	0.0184333	413205	0.855155	2170.13	0.00449124	11946.9	0.0247249	17016.1	0.035216	9610.1	0.0198888	480.495	0.000994417	198.013	0.000409802			2688.38	0.0055638	16935.6	0.0350493	35.4118	7.32872e-05
Prov. Vlaams-Brabant	480255	1	17255.8	0.0359305	389244	0.810495	14024	0.0292012	3289.9	0.00685033	11113.7	0.0231412	13361.6	0.027822	25.9266	5.39852e-05	448.641	0.000934174			8012.32	0.0166835	23469.8	0.0488695	8.88582	1.85023e-05
West Central Scotland	475949	1	1921.73	0.00403768	140510	0.295221	22177.6	0.0465965	175202	0.368111	125383	0.263437	2080.86	0.00437202	1287.08	0.00270424	1959.19	0.00411637			560.446	0.00117753	4493.7	0.00944156	373.519	0.000784787
Warmińsko-mazurskie	472198	1	65006.2	0.137667	257991	0.546362	386.3	0.000818089	3325.64	0.00704289	15457.7	0.0327356	16538.2	0.0350239	6983.04	0.0147884	28410.1	0.0601657			53072.7	0.112395	24911.4	0.0527562	115.73	0.000245087
Devon	452616	1	15266.8	0.0337302	359234	0.793685	417.035	0.000921389	24789.9	0.0547702	19386.1	0.0428313	12083.5	0.026697	541.062	0.00119541	2117.31	0.00467794			11136.9	0.0246057	7444.96	0.0164487	197.932	0.000437307
Δυτική Ελλάδα	445903	1	25189.7	0.0564913	311285	0.698101	28.0206	6.284e-05	4546.03	0.0101951	17461.1	0.0391591	26282.5	0.0589423	1424.52	0.00319469	15163.6	0.0340065			8621.05	0.0193339	35785.5	0.0802539	115.857	0.000259825
Limousin	421581	1	19815.5	0.0470028	336673	0.798597	1323.73	0.00313993	9826.66	0.0233091	13779.9	0.0326864	11190.5	0.0265442	848.388	0.0020124	2080.15	0.00493418			12225.8	0.0289999	13674.9	0.0324372	141.917	0.00033663
Zürich	380273	1	177.245	0.0004661	326568	0.858772	6588.27	0.0173251	14169.5	0.0372614	23842	0.0626971	191.534	0.000503674	975.996	0.00256656	7337.02	0.0192941			52.8374	0.000138946	268.756	0.000706745	101.885	0.000267927
Drenthe	372056	1	7245.21	0.0194734	331334	0.890547	69.3514	0.0001864	4200.15	0.011289	6185.87	0.0166262	7233.5	0.019442	186.912	0.000502376	218.377	0.000586947			3733.97	0.010036	11641.4	0.0312893	7.7623	2.08632e-05
Extremadura	365678	1	44432.6	0.121508	189297	0.517661	622.252	0.00170164	9216.81	0.0252047	20360.3	0.0556783	38171.4	0.104385	348.772	0.000953767	3011.01	0.00823406			37372.6	0.102201	22707.9	0.062098	137.005	0.000374662
Algarve	354485	1	6784.13	0.019138	240646	0.678862	36587.7	0.103214	27839	0.0785335	18795.9	0.0530231	7140.91	0.0201445	70.8619	0.000199901	3342.56	0.00942934			2521.74	0.0071138	10718.8	0.0302377	37.1509	0.000104802
Friesland (NL)	351211	1	5696.1	0.0162185	275585	0.784671	48605.6	0.138394	3220.2	0.00916886	2603.11	0.00741182	5317.78	0.0151413	188.491	0.000536688	2505.03	0.00713254			3913.86	0.0111439	3556.73	0.010127	18.9052	5.38285e-05
Basse-Normandie	309165	1	33165.1	0.107273	172928	0.559339	3097.95	0.0100204	2592.58	0.00838574	14632.8	0.0473302	21390.4	0.0691878	273.748	0.000885442	2031.3	0.0065703			25194.2	0.081491	33741.8	0.109139	116.886	0.000378071
Région de Bruxelles-Capitale/ Brussels Hoofdstedelijk Gewest	299837	1	3109.67	0.0103712	192605	0.642364	14947.1	0.0498508	34279	0.114325	39300.7	0.131073	2550.33	0.0085057	775.568	0.00258663	2733.08	0.00911522			1308.27	0.00436326	8068.93	0.026911	159.944	0.000533436
Gießen	298008	1	6146.51	0.0206253	245423	0.823545	172.094	0.00057748	1118.47	0.00375316	12527.4	0.0420372	6299.27	0.0211379	803.13	0.00269499	2016.34	0.00676607			11389	0.0382169	12047.3	0.0404261	65.4886	0.000219754
Ciudad de Ceuta	293485	1	64363.9	0.219309	44354.1	0.151129	67.437	0.00022978			33035.4	0.112563	50148.1	0.170871	347.682	0.00118467	66.5637	0.000226805			33864.1	0.115386	67234.4	0.22909	2.99983	1.02214e-05
La Rioja	292462	1	21944	0.0750319	162699	0.556308	489.408	0.00167341	11984.5	0.040978	17022	0.0582025	20763.9	0.070997	14785.5	0.0505554	950.013	0.00324833			12159	0.0415746	29658.3	0.101409	6.36774	2.17729e-05
Ciudad de Melilla	282954	1	57170.8	0.20205	47690.8	0.168546	9791.07	0.034603			29901.5	0.105676	45390.8	0.160418	610.462	0.00215746	314.191	0.00111039			31322.9	0.1107	60756.5	0.214722	4.94636	1.74812e-05
	275366	1	7141.37	0.0259341	130062	0.472326	13341.6	0.0484504	52395.2	0.190275	55538.2	0.201689	5991.22	0.0217573	1129.43	0.00410156	1160.49	0.00421436			6698.03	0.0243241	1751.21	0.00635957	156.7	0.000569063
Outer London — West and North West	255385	1	2807.06	0.0109915	6820.54	0.0267069	17312	0.0677877	130220	0.509895	90891.9	0.355902	2320.39	0.00908587	807.379	0.00316142	683.65	0.00267694			2167.39	0.00848677	1071.87	0.00419709	283.024	0.00110823
Valle d’Aosta/Vallée d’Aoste	254011	1	768.613	0.00302591	18757.4	0.0738448	46389.3	0.182627	2977.49	0.0117219	178800	0.703908	832.259	0.00327647	1218.84	0.00479838	2496.45	0.00982812			224.155	0.000882464	1158.91	0.00456245	387.167	0.00152422
Guyane	228749	1	37108.5	0.162224	93188.8	0.407384	37.8776	0.000165586	1742.44	0.00761725	16106.4	0.0704107	24491.5	0.107067	100.787	0.000440602	3233.16	0.0141341			19537	0.085408	33190	0.145093	12.8055	5.59803e-05
Tirol	225442	1	5540.52	0.0245763	181413	0.804698	348.675	0.00154663	4707.72	0.0208822	13731.4	0.0609088	5801.15	0.0257323	153.872	0.000682535	1188.01	0.00526969			2140.97	0.00949679	10325.4	0.0458006	91.5855	0.000406249
Grad Zagreb	206937	1	9286.29	0.044875	167395	0.808916	719.288	0.00347588	3484.88	0.0168403	7389.38	0.0357084	5884	0.0284338	0.262798	1.26994e-06	20.7813	0.000100423			4757.89	0.022992	7998.32	0.038651	1.34895	6.51865e-06
Provincia Autonoma di Trento	202218	1	4686.81	0.023177	151719	0.750275	263.954	0.00130529	8757.85	0.0433089	18036.9	0.0891952	4872.61	0.0240958	375.264	0.00185574	1471.81	0.00727835			1902.97	0.0094105	9894.67	0.0489306	236.114	0.00116762
Dorset and Somerset	187657	1	14722.7	0.0784558	81924.6	0.436567	1499.42	0.00799022	28035.9	0.1494	12890	0.0686893	12473.8	0.0664715	166.442	0.000886949	1229.08	0.00654961			21701.2	0.115643	12947.6	0.0689965	65.7049	0.000350134
Oberfranken	178670	1	13642.5	0.076356	106572	0.596471	8843.96	0.0494988	423.936	0.00237273	18442.7	0.103222	8082.32	0.0452359	134.752	0.000754194	316.978	0.00177409			7307.11	0.0408972	14835.8	0.0830346	68.5692	0.000383775
Sjeverna Hrvatska	159267	1	5068.09	0.0318214	77412.7	0.486057	186.666	0.00117203	34814	0.218589	31523.7	0.19793	3129.25	0.0196478	83.1272	0.000521936	195.965	0.00123042			4013.92	0.0252025	2726.38	0.0171183	113.136	0.000710355
Zentralschweiz	143709	1	9758.33	0.0679034	70245.6	0.488805	4195.36	0.0291935	5392.68	0.037525	16438.4	0.114386	6622.44	0.0460823	886.784	0.00617069	8948.27	0.0622666			4873.82	0.0339145	16086.9	0.111941	260.473	0.0018125
Trier	117241	1	3446.72	0.0293985	83373.5	0.711127	71.5022	0.000609872			4111	0.0350645	3412.36	0.0291054	789.441	0.00673347	2432.41	0.020747			1162.32	0.00991389	18419.5	0.157107	22.5781	0.000192578
Outer London — South	110362	1	388.971	0.0035245	27970.5	0.253443	5686.47	0.0515257	39965	0.362126	34457.4	0.312222	421.18	0.00381635	83.7035	0.000758445	431.646	0.00391118			113.438	0.00102787	771.107	0.00698707	72.6263	0.000658073
Ticino	92784.8	1	11582.2	0.124828	61465.3	0.66245	5.46235	5.88712e-05	568.035	0.00612207	4387.04	0.0472818	271.266	0.0029236	186.838	0.00201367	1920.42	0.0206976			9407	0.101385	2975.75	0.0320716	15.5432	0.000167519
Cornwall and Isles of Scilly	64732.9	1	2974.66	0.0459528	53005.1	0.818827	215.589	0.00333044	136.085	0.00210225	1067.69	0.0164937	2566.19	0.0396427			353.186	0.00545605			1830.51	0.0282779	2582.9	0.0399008	1.05103	1.62363e-05
Vorarlberg	41651.6	1	2432.92	0.0584114	17950.8	0.430976	66.0564	0.00158593	96.5312	0.00231759	6959.73	0.167094	2634.38	0.0632482	19.3148	0.000463723	38.6029	0.000926806			709.529	0.0170349	10741.7	0.257895	1.9436	4.66632e-05
Mayotte	40272.1	1	3864.73	0.0959655	22966	0.570271	1.46337	3.63369e-05			2701.93	0.0670918	4164.87	0.103418			0.0257854	6.40278e-07			1179.81	0.0292959	5393.28	0.133921
Prov. Brabant Wallon	33991.7	1	4552.71	0.133936	5418.87	0.159417	1200.24	0.0353097	2427.92	0.0714267	7522.7	0.22131	4576.7	0.134642	54.2168	0.001595	209.36	0.00615915			2263.26	0.0665828	5698.14	0.167633	67.6178	0.00198924
Burgenland	19136.2	1	1696.28	0.0886423	9253.58	0.483565	11.9822	0.000626156			1209.96	0.0632291	1836.74	0.0959824	0.0883193	4.61531e-06	47.6971	0.00249251			494.695	0.0258513	4571.09	0.238872	14.0614	0.000734805
Provincia Autonoma di Bolzano/Bozen	12615	1	925.459	0.0733616			195.314	0.0154827	1729.16	0.137071	5140.67	0.407503	939.793	0.0744979	521.79	0.0413625	1516.37	0.120203			435.003	0.0344829	955.133	0.0757139	256.346	0.0203207
Innlandet	3553.42	1	103.23	0.0290508			0.124859	3.51377e-05	1469.23	0.413467	1615.53	0.454641	111.778	0.0314564	39.6999	0.0111723	33.8745	0.00953293			30.1056	0.00847228	148.612	0.0418222	1.24276	0.000349735
Total	1.22834e+09	1	9.21838e+07	0.0750475	8.42509e+08	0.685893	1.88393e+07	0.0153372	1.12937e+07	0.00919432	2.89401e+07	0.0235604	3.72683e+07	0.0303404	5.16222e+07	0.042026	1.43753e+07	0.0117031	587182	0.000478029	7.87845e+07	0.064139	5.16817e+07	0.0420744	253820	0.000206637
