# Supplementary material for: Amalur EIS: a system for calculating the environmental impacts of industrial sites from E-PRTR records
Source: Environ Monit Assess. 2025 Jan 11;197(2):163. doi: 10.1007/s10661-024-13565-3 (PMC11723853; doi:10.1007/s10661-024-13565-3)
Supplement: Supplementary file 30 — Supplementary file20 (XLSX 112 KB) [file 10661_2024_13565_MOESM20_ESM.xlsx]

## Sheet: Table SM10 by country
Country	Total Impact		Energy sector		Production and processing of metals		Mineral industry		Waste and waste-water management		Chemical industry		Paper and wood production and processing		Intensive livestock production and aquaculture		Animal and vegetable products from the food and beverage sector		Unspecified		Other activities
	(Pt)	(%)	(Pt)	(%)	(Pt)	(%)	(Pt)	(%)	(Pt)	(%)	(Pt)	(%)	(Pt)	(%)	(Pt)	(%)	(Pt)	(%)	(Pt)	(%)	(Pt)	(%)
Germany	2.48751e+08	1	1.67227e+08	0.672268	2.11464e+07	0.0850106	2.14521e+07	0.0862394	1.39864e+07	0.0562264	1.73984e+07	0.069943	4.38912e+06	0.0176447	1.92155e+06	0.0077248	677740	0.00272458	10768.9	4.32919e-05	541069	0.00217515
United Kingdom	1.28353e+08	1	8.55975e+07	0.666891	6.80004e+06	0.0529791	8.1162e+06	0.0632334	1.76399e+07	0.137433	4.81774e+06	0.0375351	741548	0.00577741	1.51653e+06	0.0118153	970550	0.00756156	1.95053e+06	0.0151966	202587	0.00157836
Poland	1.1849e+08	1	8.03022e+07	0.677715	4.17045e+06	0.0351967	1.5035e+07	0.126889	8.10543e+06	0.0684061	4.80658e+06	0.0405654	1.10046e+06	0.00928739	4.75919e+06	0.0401654	156715	0.0013226	20292.7	0.000171261	33359.4	0.000281538
Spain	8.56148e+07	1	4.95182e+07	0.578384	4.87923e+06	0.0569905	1.04278e+07	0.121799	5.80684e+06	0.0678252	4.90267e+06	0.0572643	1.98839e+06	0.0232249	6.81119e+06	0.0795562	717746	0.00838343	256599	0.00299713	306148	0.00357587
Italy	8.22827e+07	1	5.16439e+07	0.627639	5.73274e+06	0.0696712	9.87434e+06	0.120005	5.08403e+06	0.0617874	4.95842e+06	0.0602608	543278	0.00660258	3.32511e+06	0.0404108	225932	0.00274581	120613	0.00146583	774370	0.00941109
Bulgaria	7.34129e+07	1	2.36721e+07	0.322452	4.46956e+07	0.608825	1.50844e+06	0.0205474	1.24525e+06	0.0169622	1.00051e+06	0.0136286	353395	0.0048138	917213	0.0124939	18669.5	0.000254308			1659.3	2.26023e-05
France	7.05087e+07	1	2.46403e+07	0.349465	1.14424e+07	0.162284	8.86038e+06	0.125664	8.38185e+06	0.118877	8.91188e+06	0.126394	2.40347e+06	0.0340876	1.55612e+06	0.0220699	1.56934e+06	0.0222573	2.48778e+06	0.0352833	255142	0.00361858
Netherlands	6.11778e+07	1	4.20329e+07	0.687062	3.86315e+06	0.0631463	793820	0.0129756	4.22893e+06	0.0691253	7.95637e+06	0.130053	1.02994e+06	0.0168351	192584	0.00314794	701392	0.0114648	215744	0.0035265	162942	0.00266342
Czechia	5.40359e+07	1	4.0654e+07	0.752351	4.41621e+06	0.0817272	2.96404e+06	0.0548532	394673	0.0073039	4.01592e+06	0.0743195	623110	0.0115314	779323	0.0144223	71028.6	0.00131447	85489.3	0.00158208	32160	0.00059516
Romania	3.55264e+07	1	2.28725e+07	0.643817	2.79292e+06	0.0786155	3.41297e+06	0.0960685	1.27528e+06	0.0358968	2.34613e+06	0.0660392	179829	0.00506185	2.60981e+06	0.0734613	1366.91	3.84759e-05			35570.7	0.00100125
Finland	3.52291e+07	1	1.84071e+07	0.522497	3.29574e+06	0.0935516	932749	0.0264767	952290	0.0270314	817620	0.0232087	1.02806e+07	0.291821	509281	0.0144563	5637.2	0.000160015	17386.5	0.000493528	10703.2	0.000303817
Greece	3.41656e+07	1	2.87411e+07	0.84123	850314	0.024888	3.6374e+06	0.106464	692166	0.0202591	196299	0.00574551	11447.3	0.000335052	17684.5	0.000517612	2530.47	7.40648e-05			16651.8	0.000487386
Sweden	3.02326e+07	1	8.51601e+06	0.281683	4.64354e+06	0.153594	2.21213e+06	0.0731704	2.79545e+06	0.0924649	735555	0.0243299	1.11011e+07	0.36719	211072	0.00698162	2057.23	6.80468e-05	7005.74	0.000231728	8657.86	0.000286375
Belgium	2.62114e+07	1	1.00846e+07	0.38474	3.87016e+06	0.147652	4.38063e+06	0.167127	1.16419e+06	0.0444153	5.10514e+06	0.194768	1.13607e+06	0.0433426	190328	0.00726126	176198	0.00672217	56327.6	0.00214897	47797.7	0.00182355
Portugal	1.96237e+07	1	9.20446e+06	0.469049	125457	0.00639314	2.73189e+06	0.139214	2.33864e+06	0.119175	742918	0.0378583	2.56355e+06	0.130636	1.59731e+06	0.0813973	237008	0.0120777	3114.57	0.000158715	79322.2	0.00404217
Serbia	1.72638e+07	1	1.50533e+07	0.871957	685212	0.0396907	204340	0.0118363	277821	0.0160927	571804	0.0331216	7814.62	0.000452659	405290	0.0234763	57659.7	0.00333992			566.406	3.28089e-05
Norway	1.67236e+07	1	3.17137e+06	0.189634	3.41094e+06	0.203959	6.03224e+06	0.360701	463843	0.0277358	1.24617e+06	0.0745152	348745	0.0208534	1.99652e+06	0.119383	8900.3	0.000532199			44921.4	0.0026861
Austria	1.40285e+07	1	4.12027e+06	0.293707	4.25197e+06	0.303096	1.5801e+06	0.112635	1.27863e+06	0.0911454	781649	0.0557187	1.86272e+06	0.132781			116243	0.00828621			36900.7	0.00263041
Estonia	1.28523e+07	1	1.20466e+07	0.937309	8927.55	0.000694628	552171	0.0429629	39072.4	0.00304011	42702.5	0.00332256	90751.5	0.00706112	71368.3	0.00555297			147.221	1.14548e-05	583.595	4.54079e-05
Hungary	1.22772e+07	1	7.12277e+06	0.58016	921067	0.0750223	925328	0.0753694	254708	0.0207463	1.00693e+06	0.0820161	28891.6	0.00235326	1.97999e+06	0.161273	36663.3	0.00298628			899.116	7.32343e-05
Slovakia	1.16946e+07	1	3.76885e+06	0.322272	6.0269e+06	0.515356	1.12654e+06	0.09633	59800.4	0.00511349	455787	0.038974	162702	0.0139125	63379.4	0.00541953	11457.9	0.000979756			19213.3	0.00164292
Ireland	9.15103e+06	1	5.46646e+06	0.597361	194.625	2.1268e-05	1.47773e+06	0.161482	1.1553e+06	0.126248	634244	0.0693085	18455.2	0.00201673	333307	0.0364229	47977.4	0.00524284			17361.3	0.00189719
Denmark	7.85252e+06	1	5.44418e+06	0.693304	10938.5	0.00139299	1.17396e+06	0.149501	807056	0.102777	63905.3	0.00813819	16117	0.00205246	187923	0.0239315	123283	0.0156999	18852.4	0.00240082	6307.86	0.000803291
Cyprus	4.48102e+06	1	3.06192e+06	0.68331	2563.56	0.000572093	1.15612e+06	0.258005	20574.5	0.00459148					239832	0.0535218
Slovenia	4.44024e+06	1	3.17003e+06	0.713934	133116	0.0299795	684187	0.154088	224319	0.0505196	11118.1	0.00250394	140629	0.0316715	57919.9	0.0130443					18912.8	0.00425942
Switzerland	3.83598e+06	1	402447	0.104914	87993.9	0.0229391	1.21659e+06	0.317152	1.74735e+06	0.455515	270406	0.0704922	58773.5	0.0153217			17151.3	0.00447117			35268.9	0.00919424
Lithuania	3.50828e+06	1	1.68413e+06	0.480045	614.727	0.000175222	367062	0.104628	106728	0.0304218	967748	0.275847	10605.7	0.00302304	351147	0.100091	16952.2	0.00483206			3285.32	0.00093645
Croatia	2.21958e+06	1	1.11089e+06	0.500495	1818.4	0.000819256	571997	0.257705	111795	0.0503678	394285	0.177639	8504.57	0.00383162	1319.25	0.000594369	18970.1	0.0085467
Iceland	1.2671e+06	1			1.06876e+06	0.843471	810.433	0.000639596	90093.3	0.0711019	682.568	0.000538685			106752	0.0842493
Malta	1.2376e+06	1	1.09131e+06	0.881794					121666	0.0983076					23667.8	0.0191238					959.153	0.000775008
Luxembourg	964745	1	172987	0.179309	203782	0.211229	474073	0.491397	94232.6	0.0976761			7581.36	0.00785841	9761.64	0.0101184	231.272	0.000239723			2095.96	0.00217255
Latvia	925638	1	418590	0.452217	1132.99	0.00122401	330891	0.357473	50403.1	0.0544523	122.489	0.000132329	30011.1	0.032422	94487.9	0.102079
Total	1.22834e+09	1	7.3042e+08	0.594641	1.3954e+08	0.113601	1.14214e+08	0.0929825	8.09947e+07	0.0659384	7.51597e+07	0.0611881	4.12376e+07	0.0335719	3.2837e+07	0.0267328	5.9894e+06	0.00487601	5.25065e+06	0.00427459	2.69542e+06	0.00219436

## Sheet: Table SM10 by NUTS2 region
NUTS2 Region	Total Impact		Energy sector		Production and processing of metals		Mineral industry		Waste and waste-water management		Chemical industry		Paper and wood production and processing		Intensive livestock production and aquaculture		Animal and vegetable products from the food and beverage sector		Unspecified		Other activities
	(Pt)	(%)	(Pt)	(%)	(Pt)	(%)	(Pt)	(%)	(Pt)	(%)	(Pt)	(%)	(Pt)	(%)	(Pt)	(%)	(Pt)	(%)	(Pt)	(%)	(Pt)	(%)
Югозападен	4.81117e+07	1	3.22925e+06	0.0671199	4.45252e+07	0.925455	31637	0.000657575	317734	0.00660409					7821.05	0.00016256	54.9295	1.14171e-06
Düsseldorf	4.36556e+07	1	2.90442e+07	0.665302	8.99737e+06	0.206099	1.62796e+06	0.037291	2.0494e+06	0.0469447	1.85643e+06	0.0425245	20689.7	0.000473929	6640.22	0.000152105	38062.3	0.000871877			14873.6	0.000340704
Köln	3.59659e+07	1	3.14853e+07	0.875421	21196.8	0.000589359	243760	0.00677753	977556	0.0271801	2.68697e+06	0.0747089	409654	0.0113901	1998.95	5.5579e-05	127634	0.00354876			11829.7	0.000328913
Brandenburg	3.00702e+07	1	2.64364e+07	0.879158	1.11149e+06	0.0369631	970660	0.0322798	869014	0.0288996	203115	0.00675471	253940	0.00844492	224610	0.00746952	910.296	3.02724e-05
Śląskie	2.67398e+07	1	1.46001e+07	0.546006	3.01261e+06	0.112664	4.814e+06	0.180031	2.31669e+06	0.086638	20.204	7.55577e-07	17903.1	0.00066953	1.9704e+06	0.0736877	5100.72	0.000190753			3009.14	0.000112534
Severozápad	2.46302e+07	1	2.05546e+07	0.834529	42.5386	1.72709e-06	639650	0.0259701	5072.02	0.000205927	2.90117e+06	0.117789	436582	0.0177255	87618.6	0.00355736	3258.98	0.000132316	2201.93	8.93995e-05
Łódzkie	1.96021e+07	1	1.83464e+07	0.935942	10.4461	5.3291e-07	1.054e+06	0.05377	102163	0.00521185	3394.51	0.000173171	78354.4	0.00399725	11065.1	0.000564485	6568.62	0.000335099	104.202	5.31585e-06
Zuid-Holland	1.952e+07	1	1.61134e+07	0.82548	23429.8	0.00120029	105012	0.00537972	1.05093e+06	0.0538388	1.71766e+06	0.0879948			3241.72	0.000166071	155687	0.00797574	212883	0.0109059	137785	0.00705867
North Yorkshire	1.78924e+07	1	1.7514e+07	0.978851	384.905	2.15122e-05	221107	0.0123576	51995.2	0.002906	570.388	3.18788e-05			95353.1	0.00532926	6177.4	0.000345253			2815.97	0.000157384
Югоизточен	1.71122e+07	1	1.66271e+07	0.971649	0.23371	1.36575e-08			171193	0.0100041	4.57315	2.67244e-07	3771.45	0.000220395	309979	0.0181145	101.381	5.92449e-06			94.7507	5.53701e-06
Derbyshire and Nottinghamshire	1.58432e+07	1	1.07679e+07	0.679656	9201.63	0.000580795	1.61796e+06	0.102124	3.32075e+06	0.209601	114.79	7.2454e-06			58110.5	0.00366786	61832.3	0.00390277			7296.04	0.000460517
Sud-Vest Oltenia	1.51568e+07	1	1.43424e+07	0.94627	206899	0.0136506	8595.37	0.000567098	22104.3	0.00145838	450556	0.0297264	506.103	3.33912e-05	125014	0.00824806					699.045	4.6121e-05
Andalucía	1.49033e+07	1	9.82543e+06	0.659277	243351	0.0163286	2.06143e+06	0.13832	1.3016e+06	0.087336	651097	0.043688	55181	0.0037026	648109	0.0434876	101655	0.00682099			15481.6	0.0010388
Puglia	1.4842e+07	1	9.60833e+06	0.647375	4.07203e+06	0.274359	704540	0.0474694	267201	0.0180031	184791	0.0124506	11.8598	7.99074e-07	5074.43	0.000341897	1.88538	1.2703e-07
Δυτική Μακεδονία	1.47973e+07	1	1.47313e+07	0.995544			2471.76	0.000167042	63459.4	0.00428859
Münster	1.43123e+07	1	9.20565e+06	0.643199	2861.51	0.000199934	3.52623e+06	0.246378	522450	0.0365036	954640	0.0667006	367.712	2.56921e-05	89938.7	0.00628402	4409.4	0.000308084			5751.73	0.000401873
Eesti	1.28523e+07	1	1.20466e+07	0.937309	8927.55	0.000694628	552171	0.0429629	39072.4	0.00304011	42702.5	0.00332256	90751.5	0.00706112	71368.3	0.00555297			147.221	1.14548e-05	583.595	4.54079e-05
Arnsberg	1.22636e+07	1	7.79266e+06	0.635432	312730	0.0255007	2.82666e+06	0.230493	1.0301e+06	0.0839966	60743.2	0.00495315	209438	0.0170781	10973.6	0.000894812	4622.16	0.000376902			15627.2	0.00127428
Lombardia	1.17873e+07	1	5.92952e+06	0.503043	388484	0.0329578	1.98174e+06	0.168125	1.04085e+06	0.0883022	340609	0.0288962	74924.6	0.00635638	1.85908e+06	0.157719	15553.9	0.00131955	104454	0.00886158	52098.1	0.00441985
Sachsen-Anhalt	1.14688e+07	1	5.76373e+06	0.502557	31342.1	0.00273281	1.65811e+06	0.144575	559135	0.0487527	2.25483e+06	0.196605	669914	0.0584119	424732	0.0370336	107020	0.0093314
Extra-Regio NUTS2	1.14343e+07	1	6.97543e+06	0.610042			4.43563e+06	0.387921	21634.8	0.00189209					1658.21	0.00014502
Provence-Alpes-Côte d’Azur	1.1179e+07	1	4.13669e+06	0.37004	3.81558e+06	0.341317	763049	0.0682573	964562	0.0862832	1.1524e+06	0.103086	327640	0.0293084	1202.62	0.000107578	12564	0.00112389	4815.69	0.000430779	514.797	4.60503e-05
Nord-Pas de Calais	1.08633e+07	1	2.30815e+06	0.212472	5.6645e+06	0.521434	1.14336e+06	0.105249	624635	0.0574995	383144	0.0352696	9829.66	0.000904849	24362	0.0022426	581335	0.0535136	64117.2	0.00590218	59874.3	0.00551161
Moravskoslezsko	1.06811e+07	1	5.93674e+06	0.555819	4.33507e+06	0.405865	144728	0.01355	15038.5	0.00140796	110962	0.0103887	92057.1	0.00861871	21400.3	0.00200357	14239.6	0.00133317	6169.25	0.000577587	4665.96	0.000436844
Mazowiecki regionalny	1.05929e+07	1	8.70113e+06	0.821413	147.438	1.39186e-05	93491.7	0.0088259	1.58765e+06	0.149879	0.149384	1.41023e-08	7594.55	0.000716948	198253	0.0187157	1734.46	0.000163738	360.403	3.40232e-05	2520.61	0.000237953
Pohjois- ja Itä-Suomi	1.02703e+07	1	3.7293e+06	0.363115	2.92743e+06	0.285038	218602	0.0212848	132434	0.0128948	150675	0.0146709	3.10342e+06	0.302174	6604.85	0.000643101	1078.45	0.000105007			766.265	7.46097e-05
Wielkopolskie	1.00939e+07	1	6.10657e+06	0.604977	639126	0.0633182	869437	0.086135	77436.8	0.00767165	260115	0.0257695	30233.8	0.00299526	2.06077e+06	0.20416	43433.4	0.00430294			6765.91	0.000670297
Sicilia	1.00396e+07	1	8.23601e+06	0.82035	2092.83	0.000208457	762546	0.0759536	251259	0.0250268	781406	0.0778321									6314.4	0.000628947
Principado de Asturias	9.9346e+06	1	5.34116e+06	0.537632	3.12319e+06	0.314375	725180	0.0729954	249363	0.0251005	56175.4	0.00565452	438368	0.0441254			1028.28	0.000103505			134.909	1.35797e-05
Noord-Holland	9.84893e+06	1	5.16423e+06	0.524344	3.51897e+06	0.357295			1.00351e+06	0.10189	32760.2	0.00332627	94842.9	0.00962977	240.906	2.44602e-05	34044	0.00345662			333.313	3.38426e-05
Dresden	9.58854e+06	1	9.30142e+06	0.970056	27555.7	0.00287382	16734.6	0.00174528	124607	0.0129954	29605.9	0.00308763	25031.4	0.00261056	61802.9	0.00644549	136.409	1.42263e-05	1519.05	0.000158423	124.548	1.29892e-05
Cataluña	9.4666e+06	1	2.95302e+06	0.311941	170494	0.0180101	1.90716e+06	0.201462	1.1054e+06	0.116768	1.28522e+06	0.135764	122620	0.0129529	1.76173e+06	0.1861	117590	0.0124215			43358.9	0.0045802
Eastern Scotland	9.15493e+06	1	7.37232e+06	0.805284	7.93748	8.67017e-07	395728	0.0432257	460215	0.0502697	567831	0.0620246	204419	0.0223289	30550.2	0.00333702	119104	0.0130098			4755.38	0.000519435
Београдски регион	9.07019e+06	1	8.86961e+06	0.977886			510.359	5.62678e-05	180750	0.0199279	0.234492	2.5853e-08	3708.21	0.000408835	15049.1	0.00165918	558.978	6.16281e-05
East Yorkshire and Northern Lincolnshire	9.03191e+06	1	8.04066e+06	0.89025	977.317	0.000108207	413165	0.045745	221885	0.0245668	250698	0.027757			103081	0.011413	172.549	1.91043e-05			1272.76	0.000140918
Galicia	8.83254e+06	1	6.02441e+06	0.68207	601545	0.0681056	105454	0.0119393	299836	0.0339468	870538	0.0985603	459385	0.0520106	334912	0.037918	77835.3	0.00881233	11290.9	0.00127833	47329	0.00535848
Etelä-Suomi	8.71799e+06	1	2.67131e+06	0.306414	18347.2	0.00210452	658794	0.0755672	412863	0.0473576	188297	0.0215987	4.61401e+06	0.529252	149060	0.017098	646.462	7.41526e-05			4658.55	0.000534361
Länsi-Suomi	8.36019e+06	1	5.0642e+06	0.605751	161521	0.0193202	3.24914	3.88644e-07	164686	0.0196988	42649.3	0.00510147	2.56313e+06	0.306588	351664	0.0420641	3912.28	0.000467966	3570.14	0.00042704	4860.92	0.000581436
Haute-Normandie	8.1665e+06	1	4.83984e+06	0.592645	7780.72	0.00095276	618068	0.0756834	188030	0.0230245	2.11419e+06	0.258886	134162	0.0164283	17421.7	0.00213332	31282.5	0.00383058	203654	0.0249378	12071.5	0.00147817
Castilla y León	8.06869e+06	1	4.99382e+06	0.618914	31118.2	0.00385666	928087	0.115023	216492	0.0268312	200885	0.0248969	127199	0.0157645	1.49353e+06	0.185102	44485.4	0.00551333	9895.79	0.00122644	23173.6	0.00287204
Braunschweig	8.05494e+06	1	3.10808e+06	0.38586	4.51853e+06	0.560964	177010	0.0219753	231211	0.0287042	816.064	0.000101312	6.62627	8.22634e-07	3205.39	0.000397941	4726.43	0.000586774	2340.2	0.000290529	9020.81	0.00111991
Prov. Antwerpen	7.95211e+06	1	3.9799e+06	0.500484	213538	0.026853	164470	0.0206826	84472.7	0.0106227	3.46827e+06	0.436145	1812.47	0.000227923	27270.2	0.00342931	7020.54	0.000882853			5348.18	0.000672549
Helsinki-Uusimaa	7.8806e+06	1	6.94228e+06	0.880933	188439	0.0239117	55349.9	0.00702357	242307	0.0307473	435998	0.0553256	37.1264	4.71111e-06	1952.11	0.00024771			13816.4	0.00175322	417.458	5.29728e-05
Dolnośląskie	7.81745e+06	1	7.03363e+06	0.899734	180024	0.0230285	23672.4	0.00302815	279735	0.0357834	153077	0.0195814	17.004	2.17514e-06	111838	0.0143063	16743.1	0.00214176	18718.8	0.00239448
Zeeland	7.76231e+06	1	3.47847e+06	0.448123	83513.9	0.0107589			94005.4	0.0121105	3.94305e+06	0.507973			9587.36	0.00123512	153684	0.0197988
Lorraine	7.26474e+06	1	2.09749e+06	0.288722	504735	0.0694775	816788	0.112432	163617	0.022522	2.15016e+06	0.295972	130506	0.0179643	15222	0.00209533	566.901	7.80346e-05	1.36332e+06	0.187663	22338.7	0.00307495
Leipzig	7.17257e+06	1	6.29505e+06	0.877656	48.6824	6.7873e-06	84580.2	0.0117922	75946.1	0.0105884	510776	0.0712125	124647	0.0173783	78828.1	0.0109902					2696.16	0.000375899
Karlsruhe	7.12947e+06	1	5.90677e+06	0.828502	161.492	2.26513e-05	576708	0.0808908	335699	0.0470862	1595.26	0.000223755	298097	0.0418119			4094.66	0.000574328			6336.73	0.000888808
Noord-Brabant	7.11775e+06	1	4.2643e+06	0.599107	21993.9	0.00309001	48706.9	0.00684301	899164	0.126327	1.63179e+06	0.229256	6.92878	9.7345e-07	63061.1	0.00885969	180483	0.0253567	1984.01	0.000278741	6268.31	0.000880658
Saarland	7.10284e+06	1	3.59447e+06	0.506061	3.21336e+06	0.452405	60392.9	0.00850264	200177	0.0281826			10917.5	0.00153706			5612	0.000790107			17911.2	0.00252169
Východné Slovensko	7.06873e+06	1	853963	0.120808	5.83355e+06	0.825261	310866	0.0439777	12277.7	0.00173691			48854.2	0.00691131	5931.84	0.000839166					3292.8	0.000465827
Střední Čechy	6.91909e+06	1	6.17209e+06	0.892038	11164.5	0.00161357	257602	0.0372305	4339.34	0.000627154	324400	0.0468848	1054.96	0.00015247	113220	0.0163634	5533.94	0.000799806	11631.8	0.00168111	18053.4	0.00260921
Świętokrzyskie	6.79143e+06	1	4.12443e+06	0.607299	0.136002	2.00255e-08	2.52316e+06	0.371521	121956	0.0179574	15559.2	0.00229101			5181.4	0.000762932	960.82	0.000141475	183.816	2.70659e-05
Oberbayern	6.74686e+06	1	4.61785e+06	0.684444	29157.3	0.0043216	555750	0.0823716	591491	0.0876691	624356	0.0925402	243526	0.0360947	803.021	0.000119021	21651.6	0.00320914			62277.4	0.00923058
West Wales and The Valleys	6.68693e+06	1	3.07132e+06	0.459302	3.3071e+06	0.494562	34391.5	0.00514309	252283	0.0377278	3210.12	0.00048006	8211.24	0.00122795	2265.67	0.00033882	574.216	8.58715e-05			7573.96	0.00113265
East Wales	6.67095e+06	1	5.59832e+06	0.839209	92680.8	0.0138932	486914	0.0729902	400410	0.060023	16345.8	0.0024503	52769.9	0.00791041	4736.87	0.000710074	764.357	0.00011458			18007.4	0.00269938
Prov. Oost-Vlaanderen	6.59053e+06	1	3.0882e+06	0.468582	2.5669e+06	0.389483	13110.7	0.00198932	95431.4	0.0144801	410994	0.0623613	316215	0.0479803	4658.48	0.000706844	88089.1	0.013366			6930.74	0.00105162
Groningen	6.4984e+06	1	5.28767e+06	0.813689	206535	0.0317825	5460.21	0.00084024	254955	0.0392335	554934	0.0853954			11251.9	0.00173149	176196	0.0271138			1393.75	0.000214476
Opolskie	6.47296e+06	1	4.23778e+06	0.654689	8.67444	1.3401e-06	1.4188e+06	0.219189	696335	0.107576	61880.1	0.00955978	8600.73	0.00132872	24911.9	0.00384861	14253.3	0.00220198			10394.4	0.00160582
Cheshire	6.35971e+06	1	4.77817e+06	0.751319	4345.6	0.000683301	97402.3	0.0153155	343905	0.0540756	1.12049e+06	0.176186			12457.3	0.00195879					2940.72	0.000462399
Centro (PT)	6.30613e+06	1	2.35398e+06	0.373285	1205.48	0.00019116	1.21595e+06	0.19282	500481	0.0793642	176057	0.0279183	1.59065e+06	0.252239	427832	0.0678438	31448.4	0.00498696	3114.57	0.000493896	5405.97	0.000857256
Sardegna	6.29512e+06	1	5.33685e+06	0.847776	221418	0.035173	236778	0.037613	314180	0.0499085	183327	0.0291221			2566.75	0.000407736
Alentejo	6.20659e+06	1	4.32696e+06	0.697156	4368.4	0.000703833	126417	0.0203682	292641	0.0471501	314985	0.0507501	734.854	0.000118399	1.06529e+06	0.171639	74021.8	0.0119263			1168.38	0.000188248
Rheinhessen-Pfalz	6.20043e+06	1	629045	0.101452	2785.63	0.000449264	571167	0.0921173	373685	0.0602676	4.52359e+06	0.72956	11764	0.00189729	9053.11	0.00146008	66677.6	0.0107537			12665.6	0.0020427
Регион Јужне и Источне Србије	6.15205e+06	1	5.33006e+06	0.866386	680958	0.110688	20636.9	0.00335447	28704.8	0.00466589	43954	0.00714461	0.234492	3.8116e-08	47744.1	0.00776067
Małopolskie	6.06189e+06	1	3.3277e+06	0.548954	322137	0.0531413	1.23232e+06	0.203289	1.16492e+06	0.192171	1.36062	2.24455e-07	0.150413	2.48129e-08	7204.58	0.0011885	951.585	0.000156978			6660.67	0.00109878
Kujawsko-pomorskie	5.87035e+06	1	1.50518e+06	0.256404	514.026	8.75631e-05	668859	0.113938	466765	0.0795122	2.6197e+06	0.446259	538881	0.091797	39824.3	0.00678398	29506.2	0.00502631	925.553	0.000157666	202.835	3.45524e-05
Πελοπόννησος	5.863e+06	1	5.8604e+06	0.999557			1078.55	0.000183958	521.785	8.89963e-05					994.216	0.000169575
Vestlandet	5.84456e+06	1	2.25769e+06	0.38629	1.5956e+06	0.273006	793344	0.135741	79366.3	0.0135795	221799	0.0379496			870882	0.149007	1436.66	0.000245811			24437.7	0.00418128
Östra Mellansverige	5.83339e+06	1	1.20863e+06	0.207191	1.44558e+06	0.247811	196786	0.0337344	1.0892e+06	0.186718	92422.4	0.0158437	1.73637e+06	0.29766	64103.1	0.010989					304.845	5.22587e-05
Aragón	5.78197e+06	1	3.8627e+06	0.66806	72012.6	0.0124547	266109	0.0460239	255575	0.044202	19886.7	0.00343944	541607	0.0936717	579865	0.100288	178805	0.0309246			5408.93	0.000935483
Övre Norrland	5.77596e+06	1	1.79089e+06	0.31006	2.36457e+06	0.409381	30034.1	0.00519984	12709.2	0.00220036			1.56592e+06	0.27111	5047.33	0.00087385			6787.71	0.00117517
Severovýchod	5.63279e+06	1	4.67648e+06	0.830225	1924.16	0.0003416	370363	0.0657512	26500.2	0.00470463	338216	0.0600442	115.361	2.04802e-05	160646	0.0285197	33319.4	0.00591527	16478.1	0.00292539	8745.49	0.0015526
Emilia-Romagna	5.46448e+06	1	2.62607e+06	0.480572	7190.35	0.00131584	539872	0.0987966	854241	0.156326	815875	0.149305	1551.62	0.000283948	589581	0.107893	2786.63	0.000509954	1475.08	0.000269939	25828.5	0.00472662
Västsverige	5.2635e+06	1	2.70453e+06	0.513827	113016	0.0214716	388153	0.0737441	638616	0.121329	615913	0.117016	758775	0.144158	37577.1	0.00713917	328.758	6.24599e-05	218.028	4.14226e-05	6374.49	0.00121107
Toscana	5.18798e+06	1	2.1184e+06	0.408329	226959	0.043747	462877	0.0892209	293358	0.0565457	2.02135e+06	0.389622	26371	0.0050831	15698.4	0.00302592			11701.2	0.00225544	11264.6	0.00217129
Limburg (NL)	5.04489e+06	1	4.11957e+06	0.816582	4427.06	0.000877533	568482	0.112685	98744.1	0.0195731	5916.42	0.00117275	218557	0.0433224	28251.9	0.0056001			97.5097	1.93284e-05	848.111	0.000168113
Oberösterreich	5.00089e+06	1	443543	0.0886928	2.8223e+06	0.564359	399500	0.0798858	425677	0.0851203	707358	0.141446	193724	0.038738							8788.33	0.00175735
Lazio	4.98521e+06	1	3.86868e+06	0.776031	178.796	3.58653e-05	562971	0.112928	472078	0.0946955	18072.5	0.00362523	56204.6	0.0112743	1287	0.000258164					5739.61	0.00115133
Veneto	4.89397e+06	1	2.45925e+06	0.502505	111178	0.0227174	1.03158e+06	0.210786	316872	0.0647473	345579	0.0706132	11261.8	0.00230116	494179	0.100977	59540.6	0.0121661	461.957	9.43931e-05	64072.4	0.0130921
Tees Valley and Durham	4.78841e+06	1	938111	0.195913	1.66607e+06	0.347939	164486	0.0343508	365231	0.076274	1.63834e+06	0.342147			15981.7	0.00333759					183.856	3.83961e-05
Castilla-La Mancha	4.7584e+06	1	2.60899e+06	0.548291	9639.84	0.00202586	781532	0.164243	182470	0.0383468	275427	0.0578823			885566	0.186106	9082.99	0.00190883			5697.31	0.00119732
Piemonte	4.72359e+06	1	2.98698e+06	0.632353	29618.2	0.00627026	214851	0.0454847	396011	0.0838367	242388	0.0513144	22983.2	0.00486561	190799	0.0403929	146278	0.0309674	114.669	2.42759e-05	493574	0.104491
Sud-Est	4.67585e+06	1	816234	0.174564	2.40138e+06	0.513571	641742	0.137246	207407	0.0443571	103553	0.0221464	1943.87	0.000415725	496744	0.106236					6844.67	0.00146384
Ile-de-France	4.65724e+06	1	1.57932e+06	0.339111	61363.5	0.013176	148370	0.031858	2.27948e+06	0.48945	371194	0.0797025	9208.87	0.00197732	9073.98	0.00194836			174713	0.0375143	24511.6	0.00526311
Weser-Ems	4.65434e+06	1	2.80788e+06	0.603282	112660	0.0242053	4623.95	0.000993471	517378	0.11116	607896	0.130608	312718	0.0671886	271624	0.0583594	1787.76	0.000384106	2430.09	0.000522114	15343.5	0.0032966
Bremen	4.61108e+06	1	2.2171e+06	0.480821	1.85353e+06	0.401972			532972	0.115585											7479.75	0.00162212
Zachodniopomorskie	4.50892e+06	1	4.16586e+06	0.923916	36.3755	8.06746e-06	1911.07	0.000423843	42872.3	0.00950833	5.31516	1.17881e-06	151969	0.0337041	145801	0.032336	460.304	0.000102087
Κύπρος	4.48102e+06	1	3.06192e+06	0.68331	2563.56	0.000572093	1.15612e+06	0.258005	20574.5	0.00459148					239832	0.0535218
País Vasco	4.44926e+06	1	2.18867e+06	0.491918	443281	0.0996301	693652	0.155903	608640	0.136796	16731.4	0.00376049	162534	0.0365305	4066.38	0.000913943	45683.3	0.0102676	235412	0.0529104	50592.3	0.0113709
Rhône-Alpes	4.39666e+06	1	1.0979e+06	0.249713	577772	0.131411	1.29164e+06	0.293777	923561	0.210059	247176	0.056219	118182	0.0268799	58303.4	0.0132608	470.942	0.000107114	57521	0.0130829	24137.6	0.00548999
Southern	4.34491e+06	1	2.95819e+06	0.68084	186.416	4.29043e-05	278545	0.0641084	268597	0.0618188	632874	0.145659	18454.8	0.00424745	159325	0.0366693	28741.7	0.00661502
Pays de la Loire	4.30892e+06	1	2.49089e+06	0.578076	5395.63	0.0012522	561988	0.130424	926657	0.215055	55569.7	0.0128964	644.647	0.000149608	203472	0.0472211	18517.7	0.00429752	35652.4	0.00827408	10141.2	0.00235353
Vest	4.20449e+06	1	3.01704e+06	0.717575	7954.55	0.00189192	430452	0.102379	117160	0.0278653					631763	0.150259					125.734	2.99046e-05
Észak-Magyarország	4.18288e+06	1	3.4612e+06	0.827468	9667.88	0.0023113	70124.4	0.0167646	17049.4	0.00407598	556852	0.133126			67879.2	0.0162279	107.901	2.57958e-05
Североизточен	4.16689e+06	1	2.1381e+06	0.513117	0.889872	2.13558e-07	598669	0.143673	400681	0.0961583	722477	0.173385			305397	0.0732912					1564.55	0.000375472
Canarias	4.08179e+06	1	3.86358e+06	0.946542	0.355399	8.70695e-08	4299.42	0.00105332	185741	0.0455049	4.67241	1.1447e-06			28160	0.00689894
Comunitat Valenciana	4.01471e+06	1	1.47541e+06	0.3675	7363.49	0.00183413	1.54385e+06	0.384547	388396	0.0967431	184339	0.0459158	410.356	0.000102213	324490	0.0808253	31582.5	0.0078667			58879.7	0.014666
Eastern and Midland	3.99968e+06	1	2.27618e+06	0.569091	8.20891	2.05239e-06	808601	0.202167	818916	0.204745	245.861	6.14702e-05	0.354157	8.85464e-08	78362.8	0.0195923					17361.3	0.00434067
Schleswig-Holstein	3.92762e+06	1	2.12401e+06	0.540788			539024	0.137239	506340	0.128918	703232	0.179048	0.173554	4.41881e-08	26387.9	0.00671855	21153.8	0.0053859	166.34	4.23514e-05	7305.61	0.00186006
Kent	3.86518e+06	1	3.44045e+06	0.890112	28827.1	0.00745815	72420.5	0.0187366	233299	0.0603592	449.98	0.000116419	72391.1	0.018729	12688.7	0.00328282					4659.3	0.00120545
Sud-Muntenia	3.84297e+06	1	1.73688e+06	0.451961	17530.7	0.00456175	961293	0.250143	91580.6	0.0238307	464952	0.120988	13.7437	3.57631e-06	546318	0.14216					24410.4	0.00635195
West Yorkshire	3.7922e+06	1	3.03022e+06	0.799066	395.411	0.00010427	123624	0.0325997	586400	0.154634	24164.7	0.00637222			20266.7	0.00534432	1013.53	0.000267268			6114.56	0.00161241
Prov. Hainaut	3.72609e+06	1	495533	0.13299	413022	0.110846	1.92154e+06	0.515698	250828	0.0673167	572169	0.153558			38677	0.0103801	4469.99	0.00119965	14289.4	0.00383495	15561.4	0.00417635
Norra Mellansverige	3.71528e+06	1	271302	0.0730232	402477	0.10833	11644.9	0.00313432	14900.8	0.00401067	45.3754	1.22132e-05	3.0104e+06	0.810276	2653.79	0.000714291					1855.17	0.000499334
Darmstadt	3.64415e+06	1	2.83347e+06	0.77754			122820	0.0337035	549153	0.150695	46783.4	0.0128379	2402.56	0.000659292	2240.81	0.000614907					87276.5	0.0239498
Warszawski stołeczny	3.62648e+06	1	3.48572e+06	0.961184	3695.7	0.00101909	3667.66	0.00101136	127465	0.0351485	10.7597	2.96697e-06	970.993	0.00026775	3563.88	0.000982738					1390.19	0.000383344
Στερεά Ελλάδα	3.36749e+06	1	780671	0.231826	831450	0.246905	1.73648e+06	0.515659	2942.14	0.000873691	8.10641	2.40726e-06	1284.81	0.000381535	10634.4	0.00315795					4022.09	0.00119439
Área Metropolitana de Lisboa	3.28195e+06	1	267897	0.0816275	41410.3	0.0126176	1.18434e+06	0.360865	707460	0.215561	251875	0.0767456	660589	0.201279	37254.9	0.0113514	86237.3	0.0262762			44886	0.0136766
Stuttgart	3.27672e+06	1	2.31853e+06	0.707577	7076.37	0.00215959	314091	0.0958552	467217	0.142587	16639	0.00507793	45670.3	0.0139378	4973.87	0.00151794					102520	0.0312873
Niederösterreich	3.19206e+06	1	2.09095e+06	0.655047	3215.85	0.00100745	505889	0.158484	245465	0.0768986	13522.1	0.00423615	199933	0.0626345			115977	0.0363328			17110.5	0.00536033
Berkshire, Buckinghamshire and Oxfordshire	3.18486e+06	1	2.21486e+06	0.695436	3196.07	0.00100352	158104	0.0496425	777523	0.244131	890.649	0.000279651			21598.4	0.00678159	138.782	4.35755e-05			8543.14	0.00268242
Vzhodna Slovenija	3.18014e+06	1	2.58866e+06	0.814009	122741	0.038596	171006	0.053773	81414.7	0.025601	6846.76	0.00215298	140625	0.0442199	49932.6	0.0157014					18912.8	0.00594717
Shropshire and Staffordshire	3.12479e+06	1	1.04451e+06	0.334264	220.714	7.06332e-05	369414	0.11822	1.65383e+06	0.529259	20.5627	6.5805e-06			53643.6	0.0171671	653.987	0.000209289			2509.38	0.000803056
Berlin	3.09637e+06	1	2.86653e+06	0.925772	4.62604	1.49402e-06			229581	0.0741453											250.282	8.08308e-05
Illes Balears	3.00883e+06	1	2.71531e+06	0.902446			95568.6	0.0317627	197060	0.0654939					894.795	0.000297389
Steiermark	3.00487e+06	1	529728	0.17629	1.42214e+06	0.473278	243191	0.0809324	59309	0.0197376			746815	0.248535							3685.63	0.00122655
Vidurio ir vakarų Lietuvos regionas	3.00097e+06	1	1.28658e+06	0.428722	1.47803	4.92518e-07	358921	0.119602	103892	0.0346196	967748	0.322479	6971.94	0.00232323	257769	0.0858954	16952.2	0.00564891			2130.92	0.000710078
Közép-Dunántúl	2.98817e+06	1	1.51273e+06	0.50624	686914	0.229878	78560.5	0.0262905	12354.2	0.00413439	373595	0.125025	9013.72	0.00301647	314507	0.105251	108.25	3.62261e-05			386.691	0.000129407
Hamburg	2.98492e+06	1	1.84652e+06	0.618614	342133	0.11462			684252	0.229236	107058	0.0358662									4966.49	0.00166386
Liguria	2.97184e+06	1	2.67818e+06	0.901184	10558.3	0.00355277	89200.8	0.0300153	190905	0.0642378	222.616	7.49085e-05	1.06009	3.56712e-07					1241.19	0.00041765	1537.95	0.000517508
Prov. Liège	2.9169e+06	1	505874	0.173429	561059	0.192348	1.22235e+06	0.41906	154838	0.053083	254320	0.0871884	166049	0.0569265	36946.9	0.0126665	12098.8	0.00414782	3358.3	0.00115132	0.0253005	8.67375e-09
Friuli-Venezia Giulia	2.90891e+06	1	1.64444e+06	0.56531	373747	0.128484	408317	0.140368	142834	0.049102	9971.53	0.00342792	253733	0.0872259	70192.7	0.0241302	638.689	0.000219563	243.86	8.38321e-05	4796.95	0.00164905
Aττική	2.85927e+06	1	2.3302e+06	0.814963			165991	0.0580534	351242	0.122843							580.958	0.000203184			11257.2	0.00393708
Northumberland and Tyne and Wear	2.84391e+06	1	451259	0.158676	1.48032e+06	0.520523	563230	0.198048	232290	0.0816798	421.254	0.000148125	86959	0.0305773	887.147	0.000311946					28543.1	0.0100366
Pomorskie	2.78391e+06	1	2.06828e+06	0.74294	20.1057	7.22209e-06	21423.3	0.00769538	626680	0.225108	3885.96	0.00139586	30211.7	0.0108522	26082.6	0.00936905	4928.53	0.00177036			2400.42	0.000862247
Småland med öarna	2.77354e+06	1	136915	0.0493645	6008.56	0.00216639	1.56678e+06	0.564904	131919	0.0475636			901907	0.325183	30007.2	0.0108191
Nord-Norge	2.7667e+06	1	684214	0.247304	1.06457e+06	0.384778	234009	0.0845805	76.3208	2.75855e-05	80610.5	0.029136			703016	0.254099	206.29	7.45617e-05
Hannover	2.71843e+06	1	1.00296e+06	0.368947			799220	0.294001	450176	0.165602	136670	0.0502754	223759	0.0823118	47679.4	0.0175393	49517.8	0.0182156	208.403	7.66631e-05	8240.25	0.00303125
Mellersta Norrland	2.71412e+06	1	327633	0.120714	165573	0.0610041			15.2878	5.63268e-06	17140.4	0.00631526	2.20038e+06	0.810713	3386.12	0.00124759
Hampshire and Isle of Wight	2.69771e+06	1	2.31051e+06	0.85647	13.4354	4.9803e-06			322063	0.119384	43569.8	0.0161507	2345.88	0.000869582	12091.2	0.00448202			1.62639	6.02878e-07	7117.44	0.00263833
Lubelskie	2.68938e+06	1	455169	0.169247			682673	0.25384	14344.9	0.00533389	1.49273e+06	0.555045			18620.7	0.00692379	25847.2	0.00961083
Región de Murcia	2.68021e+06	1	1.99763e+06	0.745324	11880.6	0.00443272	45414.2	0.0169443	138656	0.0517334	78349.1	0.0292324			332706	0.124134	68514.2	0.025563			7063.64	0.00263548
Centru	2.65884e+06	1	472237	0.17761	129346	0.0486474	489362	0.184051	91078.1	0.0342548	1.08766e+06	0.409073	82166.6	0.0309031	303754	0.114243	990.451	0.000372512			2248.98	0.000845847
Gelderland	2.61679e+06	1	1.44387e+06	0.551769	786.124	0.000300415	66157.8	0.025282	352121	0.134562	1310.02	0.00050062	716413	0.273775	30183.2	0.0115344	1294.97	0.000494868			4661.64	0.00178143
Západné Slovensko	2.57412e+06	1	1.77077e+06	0.687913	17.6984	6.87552e-06	335166	0.130206	5909.11	0.00229558	374549	0.145505	29795.8	0.0115751	42434.9	0.0164852	10615.7	0.00412401			4861.33	0.00188854
Northern Ireland	2.50006e+06	1	7009.37	0.00280368	159.207	6.36812e-05	230836	0.0923321	190529	0.0762096	64214.3	0.0256851	2001.35	0.000800519	40881.4	0.0163522	12385.2	0.00495396	1.95049e+06	0.780175	1559.32	0.000623712
Detmold	2.38975e+06	1	1.82651e+06	0.764311	100.997	4.22625e-05	180510	0.0755351	219808	0.0919797	8367.52	0.00350142	125718	0.0526073	21260	0.00889632	616.45	0.000257956			6855.59	0.00286875
Aquitaine	2.3655e+06	1	527526	0.223008	12410.2	0.00524631	38318.5	0.0161989	336064	0.142069	510485	0.215804	694235	0.293483	40839.4	0.0172646	21428.5	0.00905878	183129	0.0774165	1064.2	0.000449882
Κρήτη	2.17975e+06	1	2.16475e+06	0.993115			433.502	0.000198876	12830.3	0.00588613					1744.66	0.000800392
Norte	2.17228e+06	1	1.0884e+06	0.501041	78472.6	0.0361245	46210	0.0212726	562025	0.258726	0.931805	4.28952e-07	311573	0.143431	16124.1	0.00742265	41613.1	0.0191564			27861.9	0.0128261
Střední Morava	2.16857e+06	1	1.13395e+06	0.522903	674.695	0.000311125	604209	0.278621	13471.3	0.00621208	340954	0.157225	1.7963	8.28333e-07	51733.2	0.0238559	9166.94	0.00422718	14406.4	0.00664326	0.0160509	7.40158e-09
Essex	2.11178e+06	1	1.31091e+06	0.620761	63.6598	3.01451e-05	29008.6	0.0137366	364212	0.172467	402362	0.190532			1280.05	0.000606149	1576.65	0.000746597			2365.84	0.0011203
Stockholm	2.10406e+06	1	1.56932e+06	0.745853	13.02	6.18805e-06			495364	0.235432	128.145	6.09037e-05	38822.4	0.0184512	414.894	0.000197187
Unterfranken	2.08253e+06	1	493350	0.236899	3109.37	0.00149308	832047	0.399537	107396	0.0515699	103046	0.0494811	470509	0.225932	644.329	0.000309397	68393	0.0328413			4034.16	0.00193715
Syddanmark	2.06077e+06	1	1.6872e+06	0.818721	2417.32	0.00117302	38299.4	0.0185849	237730	0.11536	5774.03	0.00280187	8765.1	0.0042533	69368.1	0.0336612	2583.61	0.00125371	4798.86	0.00232867	3838.03	0.00186242
Sydsverige	2.05272e+06	1	506785	0.246885	146306	0.0712743	18727.8	0.00912344	412727	0.201064	9905.43	0.00482553	888529	0.432856	67883	0.0330699	1728.47	0.000842042			123.362	6.00968e-05
Podkarpackie	2.04724e+06	1	1.01552e+06	0.496043	12052.5	0.00588719	759937	0.371201	21642.1	0.0105714	38264.5	0.0186908	88695.1	0.0433243	111113	0.0542746					15.2566	7.45231e-06
Cantabria	2.0207e+06	1	351833	0.174115	115892	0.0573526	250801	0.124116	138614	0.0685972	1.16155e+06	0.574827			783.901	0.000387936					1220.98	0.000604237
Agder og Sør-Østlandet	2.0166e+06	1	229462	0.113786	275074	0.136405	534834	0.265216	3607.51	0.00178891	935314	0.463808	91.9803	4.56116e-05	17932.7	0.00889256	101.103	5.01352e-05			20182.4	0.0100082
Nord-Vest	1.99937e+06	1	977279	0.488794	18250.3	0.00912804	504001	0.25208	313294	0.156696	612.063	0.000306128	8496.8	0.00424974	176194	0.0881249					1241.92	0.000621156
Mecklenburg-Vorpommern	1.93328e+06	1	1.24176e+06	0.642305	1699.78	0.00087922	8824.17	0.00456435	153752	0.0795289	236319	0.122237	15066.8	0.00779341	261637	0.135333	9882.83	0.00511195			4343.75	0.00224683
East Anglia	1.88948e+06	1	543230	0.287503	112.799	5.96986e-05	303766	0.160767	372373	0.197078	262.232	0.000138786	7010.77	0.00371043	206705	0.109398	456016	0.241345
Kassel	1.86058e+06	1	160713	0.0863777	7029.49	0.00377812	1.26077e+06	0.677623	277169	0.148969			148088	0.0795921	2792.83	0.00150105	1630.68	0.000876435			2386.57	0.0012827
Jihozápad	1.83687e+06	1	1.6719e+06	0.910194	12629.6	0.00687561			11744.3	0.00639366			9.05542	4.92982e-06	132381	0.0720688	23.5363	1.28133e-05	7731.13	0.00420887	443.984	0.000241707
Thüringen	1.82852e+06	1	384046	0.210031	59249	0.0324027	1.05984e+06	0.579617	56800.6	0.0310637	3395.36	0.00185689	40289	0.0220337	211077	0.115436					13822.1	0.00755918
Nordjylland	1.82334e+06	1	600428	0.329302			1.0487e+06	0.575152	123705	0.0678454	381.797	0.000209394			45887.4	0.0251667	1500.66	0.000823028	2677.58	0.00146851	61.3807	3.36639e-05
Calabria	1.77391e+06	1	1.50316e+06	0.847368	852.972	0.000480842	244960	0.13809	23515.2	0.0132561	1427.48	0.000804704
Alsace	1.75618e+06	1	98656.5	0.0561767	48289.5	0.0274969	174554	0.0993939	353436	0.201252	900584	0.512808	37073.7	0.0211104	13879.8	0.00790342	107219	0.0610525	4956.51	0.00282232	17533	0.00998357
Highlands and Islands	1.75452e+06	1	751672	0.428421	33946.2	0.0193479	480427	0.273823	65370.8	0.0372586	767.491	0.000437437	22384.8	0.0127584	399941	0.227949	7.56437	4.31137e-06
Lüneburg	1.69927e+06	1	3992.65	0.00234962					24395.5	0.0143564	1.56297e+06	0.919788	3.31608	1.95147e-06	12174.4	0.00716445	95707.5	0.0563226			28.5225	1.67851e-05
Lubuskie	1.67315e+06	1	319392	0.190893			867260	0.518341	240071	0.143485	157942	0.0943982	78628.7	0.0469945	9853.26	0.00588906
Nord-Est	1.6258e+06	1	483809	0.297583	9250.54	0.00568985	319542	0.196544	179127	0.110178	238797	0.14688	86702.3	0.0533291	308194	0.189565	376.457	0.000231552
Merseyside	1.62e+06	1	574158	0.354419	28.4006	1.75313e-05	196139	0.121074	541831	0.334464	301508	0.186116	397.479	0.000245358					32.979	2.03574e-05	5903.04	0.00364385
Umbria	1.60209e+06	1	357295	0.223018	228859	0.14285	903869	0.564181	56199.3	0.0350787	10866.4	0.00678263			40491.4	0.025274	372.191	0.000232315			4139.67	0.00258391
Южен централен	1.59329e+06	1	678155	0.425631	170392	0.106943	134715	0.0845514	93054.4	0.0584039	277524	0.174183	187643	0.117771	51808.3	0.0325165
La Réunion	1.58381e+06	1	1.51704e+06	0.957842					49661.8	0.0313559					10290.1	0.00649708	6790.84	0.00428766	27.8612	1.75912e-05
Jihovýchod	1.53715e+06	1	440343	0.286466	54699.2	0.0355847	587873	0.382442	115957	0.0754364	94.9415	6.17645e-05	93289.2	0.0606895	212324	0.138128	5486.14	0.00356902	26836.9	0.0174588	251.21	0.000163425
Outer London — East and North East	1.49645e+06	1	506474	0.338451	6060.16	0.0040497			966187	0.645654							17724.9	0.0118447
Bretagne	1.49259e+06	1	31249.7	0.0209366	10329.5	0.00692052	57673	0.0386396	171660	0.115008	281280	0.188451	68.9076	4.61666e-05	841776	0.563971	30870.6	0.0206826	67667.3	0.0453356	12.2189	8.18641e-06
Νότιο Αιγαίο	1.48493e+06	1	1.48062e+06	0.997097											4311.32	0.00290339
Tübingen	1.44219e+06	1	65310.2	0.0452855	49.0654	3.40215e-05	1.23738e+06	0.857986	42980.2	0.029802			87438.3	0.0606288	5035.13	0.00349131					3998.58	0.00277257
Champagne-Ardenne	1.44091e+06	1	4067.93	0.00282317	507827	0.352436	400196	0.277739	66401.9	0.0460834	2287.03	0.00158721	98585.1	0.0684187	58311.9	0.0404688	184400	0.127975	115192	0.079944	3638.61	0.00252522
Северен централен	1.42897e+06	1	845925	0.591982	36.2425	2.53627e-05	15537	0.0108729	168476	0.1179	507.736	0.000355315	161980	0.113354	217996	0.152554	18513.2	0.0129556
Lincolnshire	1.39675e+06	1	1.13314e+06	0.811272			183.907	0.000131669	101167	0.0724304			9.83323	7.0401e-06	157703	0.112907	4541.47	0.00325147
Wien	1.3721e+06	1	921965	0.671936					450137	0.328064	0.0937966	6.83598e-08									0.00297918	2.17125e-09
Oberpfalz	1.33077e+06	1	69891.8	0.0525198	432.909	0.000325307	771967	0.58009	247360	0.185877	1.99979	1.50273e-06	162049	0.121771	58889.9	0.0442525	866.802	0.000651353			19311.5	0.0145115
Martinique	1.32906e+06	1	1.30351e+06	0.98078					21.874	1.64583e-05							25522.6	0.0192035
Campania	1.32163e+06	1	891577	0.674604	21037.4	0.0159178	340665	0.257761	15390.3	0.0116449			5986.12	0.00452935	4596.46	0.00347788					42377.4	0.0320645
Prov. Limburg (BE)	1.31719e+06	1	790361	0.600034	103009	0.0782032	12490.4	0.00948256	21637	0.0164266	294399	0.223504	84275.9	0.0639814	2754.17	0.00209094	1.08747	8.25593e-07			8267.33	0.00627647
North Eastern Scotland	1.31307e+06	1	1.17863e+06	0.897613					94213.9	0.071751			16642.8	0.0126747	22839.3	0.0173938	738.005	0.000562047			6.74053	5.13342e-06
Hovedstaden	1.31139e+06	1	1.06732e+06	0.813883	8021.21	0.00611655			218029	0.166258	15245.7	0.0116255			2776.52	0.00211723
Comunidad Foral de Navarra	1.30117e+06	1	357098	0.274443	431.215	0.000331405	374874	0.288105	82453.3	0.0633684	78777.4	0.0605434	80050	0.0615214	303771	0.233459	204.644	0.000157276			23514	0.0180714
Ísland	1.26671e+06	1			1.06876e+06	0.843732	810.433	0.000639794	90093.3	0.071124	682.568	0.000538852			106360	0.0839656
Zahodna Slovenija	1.2601e+06	1	581373	0.461372	10375.3	0.0082337	513181	0.407256	142904	0.113407	4271.3	0.00338966	3.54278	2.81152e-06	7987.35	0.00633868
Pest	1.25861e+06	1	988430	0.785333			236233	0.187694	2912.87	0.00231435					31035.9	0.0246588
Malta	1.2376e+06	1	1.09131e+06	0.881794					121666	0.0983076					23667.8	0.0191238					959.153	0.000775008
Bratislavský kraj	1.23363e+06	1	812502	0.658625			298986	0.242362	29482.4	0.0238988	77398.7	0.0627404			4522.73	0.00366619	842.18	0.000682682			9899.97	0.00802505
Niederbayern	1.23326e+06	1	731706	0.593309	181789	0.147405	150014	0.12164	10965.6	0.00889153	68685.7	0.0556942	7005.83	0.00568072	14849.2	0.0120406	40533.6	0.0328669			27714.9	0.0224728
Guadeloupe	1.21881e+06	1	1.13018e+06	0.927275					5204.98	0.00427053							3.16212	2.59443e-06	83430.4	0.0684521
Prov. Luxembourg (BE)	1.19744e+06	1	426601	0.356261	99.2181	8.28585e-05	189118	0.157935	190.859	0.000159389			531825	0.444135	10704.1	0.00893914	222.774	0.000186042	38679.9	0.0323022
Trøndelag	1.1971e+06	1			475153	0.396918	187862	0.15693	34982.7	0.0292228	6049.2	0.00505319	84283.8	0.0704064	404577	0.337963	4197.08	0.00350602
Midtjylland	1.17658e+06	1	855960	0.727498	499.928	0.000424899	76416.1	0.0649476	134800	0.114569	23196.9	0.0197155	7351.88	0.00624852	47391.9	0.0402794	20714.6	0.0176058	8633.69	0.00733795	1615.13	0.00137274
Sjælland	1.14245e+06	1	895287	0.783656			10545.3	0.00923042	92791.5	0.0812216	19306.9	0.0168995			22498.6	0.0196933	98484.6	0.0862047	2742.32	0.00240039	793.314	0.000694397
Регион Шумадије и Западне Србије	1.11868e+06	1	608004	0.543502	2435.27	0.00217692	90818.4	0.0811837	12745.6	0.0113935	369081	0.329926	4102.87	0.00366761	31489.8	0.0281491					0.822411	7.35164e-07
Jadranska Hrvatska	1.09716e+06	1	682823	0.622355	531.972	0.000484862	380190	0.346522	33421.5	0.0304618			0.814858	7.42697e-07	193.107	0.000176006
Comunidad de Madrid	1.07136e+06	1	203173	0.18964	11940.7	0.0111454	411111	0.383728	393972	0.367732	23458.8	0.0218963	533.004	0.000497503	14020.4	0.0130865	293.659	0.000274099			12855.9	0.0119996
Picardie	1.07121e+06	1	119572	0.111624	58092.2	0.0542307	63142.2	0.058945	182795	0.170644	120296	0.1123	13522.4	0.0126235	21743.7	0.0202984	464694	0.433805	17692.5	0.0165164	9654.65	0.00901288
South Yorkshire	1.06973e+06	1	61292.6	0.0572973	89412.9	0.0835846	303022	0.28327	607087	0.567514	158.278	0.000147961			8701.31	0.00813412			8.91447	8.33338e-06	47.0899	4.40204e-05
Gloucestershire, Wiltshire and Bristol/Bath area	1.06834e+06	1	603765	0.565141	7.79935	7.30041e-06	63948.8	0.0598578	331443	0.31024	27902.4	0.0261174			34613.1	0.0323988					6664.38	0.00623805
Poitou-Charentes	1.05511e+06	1			6848.24	0.00649053	870148	0.824697	75372.7	0.0714357	19626.1	0.0186009	10.5505	9.99943e-06	55175.4	0.0522934	3652.87	0.00346207	18753.8	0.0177742	5525.17	0.00523657
Κεντρική Μακεδονία	1.03933e+06	1	397904	0.382847	6293.68	0.00605553	450705	0.433651	181647	0.174774	105.088	0.000101111					1300.35	0.00125114			1372.55	0.00132061
Bucureşti-Ilfov	1.02949e+06	1	1.02664e+06	0.99723	2315.17	0.00224884	536.731	0.000521355
Bedfordshire and Hertfordshire	1.02762e+06	1	695054	0.676374	1028.15	0.00100052	31411.2	0.030567	284359	0.276717	2042.66	0.00198776			13722.2	0.0133534
Prov. Namur	1.024e+06	1	122907	0.120026	1784.06	0.00174224	808298	0.789354	1736.31	0.00169562	78975.4	0.0771244			10299.7	0.0100583
Région lémanique	1.02388e+06	1	179446	0.175261	3736.09	0.00364895	205808	0.201007	409041	0.399501	225387	0.22013					463.355	0.000452548
Midi-Pyrénées	1.02286e+06	1	5898.86	0.00576703	11770	0.0115069	260955	0.255123	312141	0.305165	8535.97	0.0083452	380844	0.372333	26339.1	0.0257505	1962.05	0.00191821	7253.76	0.00709165	7159.66	0.00699965
Schwaben	1.00824e+06	1			95520.8	0.0947401	506099	0.501962	241543	0.239568	8962.28	0.00888903	119248	0.118274	3922.38	0.00389032	2093.24	0.00207613			30852.3	0.0306001
Северозападен	999809	1	153586	0.153616	16.1438	1.61469e-05	727886	0.728025	94108	0.0941261			0.265366	2.65417e-07	24212.1	0.0242167
Languedoc-Roussillon	984611	1	70595.3	0.0716987	110123	0.111845	489077	0.496722	237286	0.240994	13592	0.0138045			5854.41	0.00594591	8945.17	0.00908499	48918.9	0.0496835	218.255	0.000221666
Luxembourg	964745	1	172987	0.179309	203782	0.211229	474073	0.491397	94232.6	0.0976761			7581.36	0.00785841	9761.64	0.0101184	231.272	0.000239723			2095.96	0.00217255
Latvija	925638	1	418590	0.452217	1132.99	0.00122401	330891	0.357473	50403.1	0.0544523	122.489	0.000132329	30011.1	0.032422	94487.9	0.102079
Leicestershire, Rutland and Northamptonshire	925616	1	92592.3	0.100033	12016	0.0129817	580583	0.62724	208761	0.225538					31659.1	0.0342033					4.05021	4.37569e-06
Регион Војводине	922881	1	245621	0.266146	1818.81	0.0019708	92374.4	0.100094	55620.8	0.0602687	158769	0.172036	3.30487	3.58104e-06	311007	0.336996	57100.8	0.0618723			565.584	0.000612846
Θεσσαλία	904689	1			12354	0.0136555	818271	0.904478	74064	0.0818668
Észak-Alföld	872545	1	99720.1	0.114287	3044.53	0.00348925	1049.38	0.00120267	22596.1	0.0258967	22475.4	0.0257584	12952.5	0.0148445	674686	0.773239	36020.8	0.0412824
Dél-Dunántúl	871168	1	244318	0.280449			346923	0.398228	22381.7	0.0256916	22805.8	0.0261785	2061.2	0.00236602	232251	0.266598	426.366	0.000489419
Southern Scotland	866534	1	5736.16	0.00661966			41115.5	0.0474483	391780	0.452123	84620.5	0.097654	141018	0.162738	19795.4	0.0228444	181821	0.209826			646.623	0.000746218
Mittelfranken	840291	1	413260	0.491806	3036.35	0.00361345	215755	0.256762	188292	0.224079	779.026	0.000927091	10190.4	0.0121273	3420.49	0.0040706					5557.46	0.00661373
Inner London — East	838545	1			1.36739	1.63067e-06			812147	0.968519							26396.6	0.031479
Centre — Val de Loire	836608	1	93499.4	0.11176	3020.56	0.00361048	409517	0.489497	172232	0.20587	88.806	0.00010615	12516.9	0.0149615	71660	0.0856553	59742	0.0714098	4366.13	0.00521885	9964.78	0.0119109
Flevoland	830316	1	800124	0.963638					25884.6	0.0311744					4307.39	0.00518765
Greater Manchester	828395	1	163488	0.197355	32559.7	0.0393046	100160	0.120908	355219	0.428804	83293.8	0.100548	36111.1	0.0435917	1124.23	0.00135712	56084.2	0.0677022			354.665	0.000428135
Abruzzo	818383	1	313316	0.382848	5063.55	0.00618726	361933	0.442253	42558.6	0.0520033	1272.02	0.00155431	40999.5	0.0500982	24296.2	0.029688			920.606	0.00112491	28023.8	0.0342429
Stredné Slovensko	818148	1	331611	0.405319	193339	0.236313	181526	0.221874	12131.1	0.0148276	3839.82	0.0046933	84052	0.102734	10489.9	0.0128216					1159.19	0.00141685
Espace Mittelland	817502	1	154265	0.188703	60155.3	0.0735843	300243	0.367269	270837	0.331298	2290.17	0.00280142	22581.9	0.0276231			7097.54	0.00868199			32.7486	4.00594e-05
Franche-Comté	816697	1	29729.6	0.0364022	38.8582	4.75797e-05	144937	0.177468	32054.8	0.0392493	531714	0.651054	48596.7	0.059504	4851.59	0.0059405	496.435	0.000607857	2159.65	0.00264438	22118	0.0270823
Nordwestschweiz	808050	1			61.4091	7.59966e-05	488344	0.604348	277048	0.34286	42596.7	0.0527154
Northern and Western	806441	1	232095	0.287801			390581	0.484327	67784.9	0.0840544	1124.49	0.00139439			95619.8	0.11857	19235.7	0.0238526
Herefordshire, Worcestershire and Warwickshire	805420	1	1427.47	0.00177233	3130.07	0.00388626	431711	0.536007	321948	0.399726	119.748	0.000148677			39776.4	0.0493858	3991.94	0.00495634			3316.22	0.00411737
Lancashire	794615	1	22967.1	0.0289034	6043.4	0.00760544	379315	0.477357	308911	0.388756	7466.12	0.0093959	4664.87	0.0058706	9779.65	0.0123074	832.537	0.00104772			54635.4	0.0687571
Basilicata	776427	1	131417	0.169259	2045.47	0.00263446	622730	0.802046	240.821	0.000310166					1117.89	0.00143979	760.958	0.000980077			18114.8	0.0233309
Budapest	771691	1	620269	0.80378	836.464	0.00108394	962.876	0.00124775	141289	0.18309	8333.24	0.0107987
Panonska Hrvatska	756213	1	161673	0.213794	1286.43	0.00170115	166030	0.219554	5346.94	0.00707068	394282	0.52139	7498.51	0.00991588	1126.14	0.00148919	18970.1	0.0250856
Overijssel	731875	1	662186	0.904781	137.458	0.000187816			33857.3	0.0462611	2466.75	0.00337045			24795.4	0.0338793			515.272	0.000704044	7916.49	0.0108167
Marche	724529	1	538656	0.743457	5441.61	0.00751055	67580.9	0.0932756	57649	0.0795676	129.613	0.000178892	19012.7	0.0262414	23074.9	0.0318482					12984.4	0.0179211
Região Autónoma da Madeira	717047	1	673533	0.939315					29107.1	0.0405929					14407.1	0.0200923
Nyugat-Dunántúl	716670	1	196101	0.273628	220070	0.307074	49461.7	0.0690161	15235.6	0.0212589	22870.9	0.0319127	4864.13	0.00678712	208066	0.290324
Βόρειο Αιγαίο	697529	1	697529	1
Prov. West-Vlaanderen	673089	1	286551	0.425725	63.2041	9.39015e-05	48859.6	0.0725901	227159	0.337488	18267.2	0.0271393	29219.7	0.0434114	52949	0.0786657	1826.93	0.00271424			8193.04	0.0121723
West Midlands	659368	1	2948.29	0.00447138	20247.2	0.0307069	1257.83	0.00190763	623811	0.946074			5922.68	0.00898236	716.027	0.00108593					4464.96	0.00677158
Cumbria	659156	1	197692	0.299917			88209.4	0.133822	88014.6	0.133526	174683	0.26501	73342	0.111267	16434	0.0249318	1077.25	0.00163428			19703.5	0.0298921
Molise	655891	1	335523	0.511553			289326	0.441119	30996.3	0.0472583	45.7283	6.97193e-05
Freiburg	645986	1	138796	0.214859	68252.3	0.105656	84363.5	0.130596	164564	0.254749	12629.3	0.0195505	173015	0.267831							4365.1	0.00675727
Podlaskie	645711	1	566198	0.876861					14119.5	0.0218666			59586.3	0.0922802	952.774	0.00147554	4853.87	0.0075171
Chemnitz	639975	1	500093	0.781427	5576.55	0.0087137	32093.7	0.0501484	35976	0.0562148	925.157	0.00144562	1220.73	0.00190747	55988.3	0.0874852					8100.96	0.0126582
Oslo og Viken	630324	1			49.1017	7.7899e-05	17388.8	0.0275871	344225	0.546107	2392.49	0.00379565	264369	0.419418			1598.82	0.0025365			301.287	0.000477987
Praha	629929	1	67603.3	0.107319			359619	0.570888	202550	0.321544	123.362	0.000195834							33.8855	5.37925e-05
Corse	621218	1	607879	0.978527					13339.6	0.0214733
Kärnten	620434	1	44348.8	0.0714803	2918.07	0.00470328	167343	0.269719	16728.7	0.0269629	278.904	0.00044953	388550	0.626255			266.475	0.000429498
Dél-Alföld	615512	1			533.49	0.000866742	142013	0.230724	20889.2	0.033938					451563	0.733639					512.425	0.000832519
Região Autónoma dos Açores	585181	1	493676	0.84363					51412.3	0.0878572					36404.6	0.0622108	3687.68	0.00630177
Koblenz	576366	1			12528.3	0.0217367	163121	0.283016	166480	0.288844	66529.4	0.115429	166737	0.289291							970.286	0.00168346
Ostschweiz	569774	1	60948.9	0.10697	9654.57	0.0169446	222194	0.389969	264646	0.464475	22.77	3.99632e-05					9589.41	0.0168302			2718.35	0.00477092
Auvergne	564398	1	99970.7	0.177128	6873.58	0.0121786	257335	0.455946	141091	0.249985	29078.8	0.0515219	7.98019	1.41393e-05	13033.8	0.0230933	5108.23	0.00905075	224.19	0.00039722	11674.8	0.0206853
Salzburg	551904	1	61745.6	0.111877	0.387449	7.02023e-07	160605	0.291002	40150.5	0.0727491	0.000808531	1.46499e-09	289402	0.52437
Aνατολική Μακεδονία, Θράκη	526470	1	297727	0.565516	215.699	0.000409709	22173.4	0.0421171			196186	0.372644	10162.4	0.019303			5.69683	1.08208e-05
Surrey, East and West Sussex	519415	1	214447	0.412863			11683.5	0.0224936	286767	0.552095	4.15988	8.00877e-06			5939.49	0.011435					574.004	0.0011051
Bourgogne	511049	1	186856	0.365631	28640.3	0.0560422	155622	0.304515	100782	0.197207	4526.28	0.00885684			29570.3	0.0578619	681.192	0.00133293	514.136	0.00100604	3856.77	0.00754677
Sostinės regionas	507307	1	397551	0.783649	613.249	0.00120883	8141.35	0.0160482	2835.9	0.0055901			3633.73	0.00716278	93377.8	0.184066					1154.4	0.00227555
Utrecht	483192	1	435301	0.900886	3348.55	0.00693006	0.570646	1.18099e-06	43141.5	0.0892843	688.758	0.00142543			398.643	0.000825018					313.149	0.000648082
Prov. Vlaams-Brabant	480255	1	388657	0.809274	6.79223	1.4143e-05	388.075	0.000808061	20364.8	0.0424041	3545.38	0.0073823	2.10865	4.3907e-06	1962.62	0.00408663	62468.6	0.130074			2858.83	0.00595274
West Central Scotland	475949	1	366.958	0.000771003	393.799	0.000827397	1.20549	2.53281e-06	472722	0.99322	1063.46	0.0022344					1401.46	0.00294457
Warmińsko-mazurskie	472198	1	243183	0.515003	59.3071	0.000125598	418.159	0.000885559	204593	0.433277			8813.66	0.0186652	13758.5	0.0291371	1372.53	0.00290668
Devon	452616	1	305477	0.674914	176.9	0.000390838			113519	0.250806			4943.24	0.0109215	24240.7	0.0535569	4259.3	0.00941042
Δυτική Ελλάδα	445903	1					439800	0.986313	5459.51	0.0122437							643.468	0.00144307
Limousin	421581	1	447.276	0.00106095	6.57423	1.55942e-05	19620.9	0.0465413	10703.4	0.0253887			387839	0.919964	2519.96	0.0059774	92.3869	0.000219144	217.138	0.000515057	134.037	0.000317939
Zürich	380273	1			484.885	0.0012751			379773	0.998684											15.4202	4.05503e-05
Drenthe	372056	1	109783	0.295072	1.04625	2.81209e-06			249946	0.671798	1252.59	0.00336668	114.796	0.000308544	7271.87	0.0195451			263.85	0.000709167	3422.1	0.0091978
Extremadura	365678	1	8605.63	0.0235333	32588	0.0891166	226667	0.619855	17391.5	0.0475595	105.09	0.000287384			76805.4	0.210036	3514.94	0.00961212
Algarve	354485	1					158969	0.448449	195517	0.551551
Friesland (NL)	351211	1	154001	0.438485					122674	0.34929	64540.4	0.183765			9992.78	0.0284524	2.54202	7.23787e-06
Basse-Normandie	309165	1	2.81436	9.10311e-06	999.379	0.00323251	176031	0.569376	46695.8	0.151038	12752.6	0.0412485			31215.5	0.100967	2988.61	0.00966672	29481.2	0.0953576	8997.75	0.0291034
Région de Bruxelles-Capitale/ Brussels Hoofdstedelijk Gewest	299837	1			4054.99	0.013524			295143	0.984343	1.2897	4.30132e-06									638.159	0.00212835
Gießen	298008	1			120756	0.405211	128847	0.432362	39726	0.133305					4143.21	0.013903			4104.8	0.0137741	430.579	0.00144486
Ciudad de Ceuta	293485	1	293485	1
La Rioja	292462	1	170950	0.584523	4505.81	0.0154065	506.491	0.00173182	45186.5	0.154504	124.548	0.00042586	505.43	0.00172819	21774.7	0.0744533	37470.5	0.128121			11437.1	0.0391064
Ciudad de Melilla	282954	1	282954	1
	275366	1							253533	0.920714					21832.6	0.0792857
Outer London — West and North West	255385	1	2351.07	0.00920601	25.576	0.000100147			247425	0.968833							5582.94	0.0218609
Valle d’Aosta/Vallée d’Aoste	254011	1			20234.7	0.0796607			233776	0.920339
Guyane	228749	1	221186	0.966935					4364.56	0.0190801	3198.97	0.0139846
Tirol	225442	1			1335.12	0.00592225	103570	0.459408	25460.3	0.112935	60490.7	0.268321	34585.9	0.153414
Grad Zagreb	206937	1	198192	0.95774					7739.82	0.0374018			1005.25	0.00485774
Provincia Autonoma di Trento	202218	1	67145.5	0.332045	1425.8	0.00705077	42684.6	0.211082	54721.8	0.270608	1088.55	0.00538303	30237.4	0.149528	1410.76	0.00697644					3503.84	0.017327
Dorset and Somerset	187657	1	27351.6	0.145754	879.71	0.00468787	23427.4	0.124842	100382	0.534923	157.491	0.000839251	2.24489	1.19627e-05	33194.4	0.176889	2257.53	0.0120301			4.24276	2.26092e-05
Oberfranken	178670	1			1039.35	0.00581712	47788	0.267465	126793	0.70965					221.787	0.00124132					2827.83	0.0158271
Sjeverna Hrvatska	159267	1	68199.6	0.42821			25777.2	0.161849	65287	0.409922	3.07403	1.93011e-05
Zentralschweiz	143709	1	7786.67	0.0541836	13798.1	0.0960141			85931.7	0.597956			36191.6	0.251839			0.973988	6.7775e-06
Trier	117241	1			2263.21	0.0193038	97182.3	0.828908	4823.85	0.0411447											12971.9	0.110643
Outer London — South	110362	1	87.5975	0.000793729					110274	0.999206
Ticino	92784.8	1			103.619	0.00111677			60069.4	0.647405	109.53	0.00118048									32502.3	0.350298
Cornwall and Isles of Scilly	64732.9	1	444.639	0.00686882			49.6907	0.000767626	57356.1	0.886042					3454.9	0.0533716	3423.64	0.0528887			3.94838	6.09949e-05
Vorarlberg	41651.6	1	27990.6	0.672018	66.7969	0.00160371			6277.89	0.150724											7316.29	0.175655
Mayotte	40272.1	1	40272.1	1
Prov. Brabant Wallon	33991.7	1			6628.26	0.194996			12386.7	0.364405	4198.93	0.123528	6671.87	0.196279	4105.92	0.120792
Burgenland	19136.2	1							9427.04	0.492629			9709.13	0.507371
Provincia Autonoma di Bolzano/Bozen	12615	1			4320.49	0.342488			7569.19	0.600013	0.72341	5.73451e-05			724.631	0.0574419
Innlandet	3553.42	1			497.644	0.140046			1585.8	0.446275			0.000128633	3.61998e-08	109.622	0.0308498	1360.35	0.382829
Total	1.22834e+09	1	7.3042e+08	0.594641	1.3954e+08	0.113601	1.14214e+08	0.0929825	8.09947e+07	0.0659384	7.51597e+07	0.0611881	4.12376e+07	0.0335719	3.2837e+07	0.0267328	5.9894e+06	0.00487601	5.25065e+06	0.00427459	2.69542e+06	0.00219436
